# Supplementary material for: Identification of thyroid hormone response genes in the remodeling of dorsal muscle during Microhyla fissipes metamorphosis
Source: Front Endocrinol (Lausanne). 2023 Feb 3;14:1099130. doi: 10.3389/fendo.2023.1099130 (PMC9937655; doi:10.3389/fendo.2023.1099130)
Supplement: Supplementary file 5 [file Table_1.xlsx]

## Sheet: Table S1
Table S1. Summmary of PacBio SMRT sequncing in M. fissipes
	1-2k	2-3k	3-6k	Total
Number of reads of insert	270857	237825	94249	602931
Number of five prime reads	188974	183003	51142	423119
Number of three prime reads	206208	186631	51324	444163
Number of poly-A reads	203114	185124	49202	437440
Number of filtered short reads	20625	8150	3495	32270
Number of non-full-length reads	76425	58532	47354	182311
Number of full-length reads	173807	171143	43400	388350
Number of full-length non-chimeric reads	172728	170311	42617	385656
Average full-length non-chimeric read length	1513	2248	3220
Unigene length interval	<500bp	500-1kbp	1k-2kbp	2k-3kbp	>3kbp
Number of Unigenes	1	19	24307	32730	5984	63041
After removing he redundant sequences	Total number	Mean length	min length	max length	N50	N90	Total nucleotides
Unigene	63041	2222	430	15740	2299	1495	140067287
	Database	Number of Unigenes	Percentage (%)
	NR	42499	67.41
	NT	33502	53.14
	KO	24577	38.98
	SwissProt	36070	57.21
Annotation	PFAM	36460	57.83
	GO	36454	57.82
	KOG	16492	26.16
	Annotated in all Databases	10709	16.98
	Annotated in at least one Database	51407	81.54
	Total Unigenes	63041	100
