# Supplementary material for: Identification of thyroid hormone response genes in the remodeling of dorsal muscle during Microhyla fissipes metamorphosis
Source: Front Endocrinol (Lausanne). 2023 Feb 3;14:1099130. doi: 10.3389/fendo.2023.1099130 (PMC9937655; doi:10.3389/fendo.2023.1099130)
Supplement: Supplementary file 6 [file Table_2.xlsx]

## Sheet: Sheet1
Table S2. Summary of Illumina Sequencing and annotation
Sample	Raw Reads	Clean Reads	Clean Bases (G)	Reads mapped to SMRT Sequences (Mapping Rate,%)
TH1	22761132	21631528	6.49G	15980622(73.88%)
TH2	23241134	22195337	6.66G	16410965(73.94%)
TH3	22500492	21603321	6.48G	15903991(73.62%)
TH4	18127742	17606183	5.28G	13276644(75.41%)
Control1	22000479	21055759	6.32G	15918940(75.60%)
Control2	21764986	21110062	6.33G	16132022(76.42%)
Control3	21975030	21279223	6.38G	16457288(77.34%)
Control4	23501183	22712317	6.81G	17010920(74.90%)
TH_CHX1	22188116	21505286	6.45G	15612426(72.60%)
TH_CHX2	27451352	26290631	7.89G	18619843(70.82%)
TH_CHX3	21922160	21222534	6.37G	15242850(71.82%)
TH_CHX4	22575418	21855386	6.56G	15485587(70.85%)
CHX1	23894012	23207728	6.96G	16673003(71.84%)
CHX2	23110759	22320821	6.7G	15955712(71.48%)
CHX3	23097574	22180156	6.65G	15850046(71.46%)
CHX4	23117322	22037938	6.61G	15725231(71.36%)
Unigene length interval	300-500bp	500-1kbp	1k-2kbp	>2kbp	Total
Number of Unigenes	50295	47530	21663	16139	135627
	Mean length	min length	max length	N50	N90	Total nucleotides
Unigene	1049	301	80820	1539	446	142338159
	Database	Number of Unigenes	Percentage (%)
	NR	37120	27.36
	NT	33262	24.52
	KO	16744	12.34
	SwissProt	27314	20.13
Annotation	PFAM	34180	25.2
	GO	34178	25.19
	KOG	10595	7.81
	Annotated in all Databases	6530	4.81
	Annotated in at least one Database	58769	43.33
	Total Unigenes	135627	100
