# Supplementary material for: Identification of thyroid hormone response genes in the remodeling of dorsal muscle during Microhyla fissipes metamorphosis
Source: Front Endocrinol (Lausanne). 2023 Feb 3;14:1099130. doi: 10.3389/fendo.2023.1099130 (PMC9937655; doi:10.3389/fendo.2023.1099130)
Supplement: Supplementary file 8 [file Table_4.xlsx]

## Sheet: GO annotations of DETs 
Table S4. Significantly enriched GO annotations of DETs between Control group and TH treatment group (q<0.05).
GO_accession	Description	Term_type	Over_represented_pValue	Corrected_pValue	DEG_item	DEG_list	Bg_item	Bg_list	Gene_names
GO:0006606	protein import into nucleus	biological_process	4.8588e-09	5.0503e-06	38	974	490	36454	2-3.c8142_1_2670,1-2.c37202_6_1798,1-2.c9181_5_1822,2-3.c1535_51_2104,2-3.c51358_3_2539,3-6.c3228_3_3279,2-3.c37094_1_2355,2-3.c7324_6_2336,2-3.c52868_1_1990,3-6.c9965_1_3297,1-2.c44369_1_1636,2-3.c13124_6_2330,2-3.c33898_1_2559,1-2.c45212_1_1917,3-6.c14904_1_3219,2-3.c52071_2_2225,2-3.c55873_1_2593,1-2.c47874_234_1695,1-2.c5936_7_1834,2-3.c15286_1_2443,2-3.c6912_1_2085,3-6.c10258_2_3035,2-3.c448…
GO:0034504	protein localization to nucleus	biological_process	4.8588e-09	5.0503e-06	38	974	490	36454	2-3.c33898_1_2559,2-3.c13124_6_2330,3-6.c9965_1_3297,1-2.c44369_1_1636,2-3.c52868_1_1990,2-3.c6912_1_2085,2-3.c15286_1_2443,1-2.c5936_7_1834,1-2.c47874_234_1695,2-3.c52071_2_2225,2-3.c55873_1_2593,1-2.c45212_1_1917,3-6.c14904_1_3219,2-3.c1535_51_2104,1-2.c9181_5_1822,2-3.c8142_1_2670,1-2.c37202_6_1798,2-3.c7324_6_2336,2-3.c37094_1_2355,3-6.c3228_3_3279,2-3.c51358_3_2539,2-3.c48755_1_1962,2-3.c237…
GO:0044744	protein targeting to nucleus	biological_process	4.8588e-09	5.0503e-06	38	974	490	36454	3-6.c9965_1_3297,2-3.c13124_6_2330,1-2.c44369_1_1636,2-3.c33898_1_2559,2-3.c52868_1_1990,2-3.c6912_1_2085,1-2.c5936_7_1834,2-3.c15286_1_2443,1-2.c47874_234_1695,1-2.c45212_1_1917,3-6.c14904_1_3219,2-3.c55873_1_2593,2-3.c52071_2_2225,2-3.c1535_51_2104,1-2.c9181_5_1822,1-2.c37202_6_1798,2-3.c8142_1_2670,2-3.c7324_6_2336,2-3.c37094_1_2355,2-3.c51358_3_2539,3-6.c3228_3_3279,2-3.c48755_1_1962,2-3.c237…
GO:0051170	nuclear import	biological_process	4.8588e-09	5.0503e-06	38	974	490	36454	2-3.c23858_1_2303,1-2.c20067_1_1430,2-3.c33679_1_2534,2-3.c48647_1_2032,1-2.c2764_16_1709,3-6.c10258_2_3035,2-3.c44851_3_2648,1-2.c13870_1_1452,1-2.c52363_4_1326,2-3.c6930_1_4752,3-6.c9638_2_4642,1-2.c9370_4_1536,1-2.c33001_1_1382,2-3.c26433_1_2371,2-3.c2404_3_2428,2-3.c48755_1_1962,2-3.c23749_1_2611,2-3.c51358_3_2539,3-6.c3228_3_3279,2-3.c7324_6_2336,2-3.c37094_1_2355,2-3.c8142_1_2670,1-2.c37202…
GO:1902593	single-organism nuclear import	biological_process	4.8588e-09	5.0503e-06	38	974	490	36454	3-6.c3228_3_3279,2-3.c51358_3_2539,2-3.c37094_1_2355,2-3.c7324_6_2336,2-3.c8142_1_2670,1-2.c37202_6_1798,1-2.c9181_5_1822,2-3.c1535_51_2104,2-3.c52071_2_2225,2-3.c55873_1_2593,1-2.c45212_1_1917,3-6.c14904_1_3219,1-2.c47874_234_1695,2-3.c15286_1_2443,1-2.c5936_7_1834,2-3.c6912_1_2085,2-3.c52868_1_1990,2-3.c33898_1_2559,3-6.c9965_1_3297,1-2.c44369_1_1636,2-3.c13124_6_2330,2-3.c33679_1_2534,1-2.c200…
GO:0006913	nucleocytoplasmic transport	biological_process	7.0282e-09	6.0876e-06	40	974	541	36454	1-2.c13870_1_1452,1-2.c52363_4_1326,2-3.c6930_1_4752,3-6.c9638_2_4642,1-2.c9370_4_1536,1-2.c33001_1_1382,2-3.c26433_1_2371,2-3.c2404_3_2428,2-3.c48755_1_1962,1-2.c39401_1_1023,2-3.c23749_1_2611,1-2.c20067_1_1430,2-3.c23858_1_2303,2-3.c33679_1_2534,1-2.c2764_16_1709,2-3.c48647_1_2032,3-6.c10258_2_3035,2-3.c44851_3_2648,3-6.c15780_1_3122,1-2.c47874_234_1695,1-2.c45212_1_1917,3-6.c14904_1_3219,2-3.c…
GO:0042803	protein homodimerization activity	molecular_function	1.1924e-08	8.4802e-06	36	974	460	36454	1-2.c49982_1_1522,1-2.c2764_16_1709,2-3.c48647_1_2032,2-3.c33679_1_2534,1-2.c10655_7_1495,1-2.c35308_1_1346,2-3.c23858_1_2303,1-2.c20067_1_1430,2-3.c44851_3_2648,3-6.c4802_1_2848,1-2.c9370_4_1536,2-3.c6930_1_4752,1-2.c52363_4_1326,3-6.c9638_2_4642,2-3.c23578_1_2456,1-2.c36385_1_1840,1-2.c33001_1_1382,2-3.c26433_1_2371,2-3.c37094_1_2355,2-3.c7324_6_2336,2-3.c51358_3_2539,1-2.c9181_5_1822,2-3.c1535…
GO:0051169	nuclear transport	biological_process	1.3054e-08	8.4802e-06	40	974	553	36454	2-3.c7324_6_2336,2-3.c37094_1_2355,2-3.c51358_3_2539,3-6.c3228_3_3279,2-3.c1535_51_2104,1-2.c9181_5_1822,2-3.c8142_1_2670,1-2.c37202_6_1798,2-3.c6912_1_2085,1-2.c5936_7_1834,2-3.c15286_1_2443,1-2.c47874_234_1695,1-2.c45212_1_1917,3-6.c14904_1_3219,2-3.c52071_2_2225,2-3.c55873_1_2593,1-2.c44369_1_1636,2-3.c13124_6_2330,3-6.c9965_1_3297,2-3.c33898_1_2559,2-3.c52868_1_1990,2-3.c48647_1_2032,1-2.c276…
GO:0042802	identical protein binding	molecular_function	1.9468e-08	1.1242e-05	39	974	534	36454	2-3.c9129_4_2096,2-3.c26433_1_2371,1-2.c33001_1_1382,1-2.c36385_1_1840,2-3.c23578_1_2456,1-2.c9370_4_1536,2-3.c6930_1_4752,1-2.c52363_4_1326,3-6.c9638_2_4642,1-2.c26301_1_1840,3-6.c4802_1_2848,2-3.c44851_3_2648,2-3.c33679_1_2534,1-2.c35308_1_1346,1-2.c10655_7_1495,1-2.c20067_1_1430,2-3.c23858_1_2303,1-2.c49982_1_1522,1-2.c2764_16_1709,2-3.c48647_1_2032,2-3.c52868_1_1990,3-6.c9965_1_3297,2-3.c1312…
GO:0070840	dynein complex binding	molecular_function	3.1303e-08	1.6118e-05	34	974	435	36454	1-2.c35308_1_1346,1-2.c10655_7_1495,1-2.c20067_1_1430,2-3.c33679_1_2534,2-3.c48647_1_2032,1-2.c2764_16_1709,1-2.c49982_1_1522,3-6.c4802_1_2848,2-3.c44851_3_2648,2-3.c23578_1_2456,1-2.c52363_4_1326,2-3.c6930_1_4752,3-6.c9638_2_4642,1-2.c9370_4_1536,2-3.c26433_1_2371,1-2.c33001_1_1382,2-3.c51358_3_2539,2-3.c7324_6_2336,2-3.c37094_1_2355,2-3.c8142_1_2670,1-2.c37202_6_1798,1-2.c2213_17_1371,2-3.c1535…
GO:0017038	protein import	biological_process	3.4116e-08	1.6118e-05	39	974	545	36454	2-3.c48755_1_1962,2-3.c23749_1_2611,2-3.c26433_1_2371,1-2.c33001_1_1382,2-3.c2404_3_2428,3-6.c9638_2_4642,2-3.c6930_1_4752,1-2.c52363_4_1326,1-2.c9370_4_1536,1-2.c13870_1_1452,2-3.c44851_3_2648,3-6.c10258_2_3035,1-2.c2764_16_1709,2-3.c48647_1_2032,2-3.c23858_1_2303,1-2.c20067_1_1430,2-3.c33679_1_2534,2-3.c33898_1_2559,3-6.c9965_1_3297,2-3.c13124_6_2330,1-2.c44369_1_1636,2-3.c52868_1_1990,2-3.c691…
GO:0008134	transcription factor binding	molecular_function	2.8265e-07	0.00011689	41	974	634	36454	2-3.c23578_1_2456,2-3.c55540_1_2219,2-3.c6930_1_4752,1-2.c52363_4_1326,3-6.c9638_2_4642,1-2.c9370_4_1536,2-3.c30833_1_2445,1-2.c33001_1_1382,2-3.c26433_1_2371,3-6.c2325_8_3004,3-6.c12894_25_3147,1-2.c35308_1_1346,1-2.c10655_7_1495,1-2.c20067_1_1430,2-3.c33679_1_2534,1-2.c2764_16_1709,2-3.c48647_1_2032,2-3.c47163_1_2532,1-2.c49982_1_1522,1-2.c34107_1_1436,3-6.c4802_1_2848,2-3.c36324_1_2233,2-3.c44…
GO:1902580	single-organism cellular localization	biological_process	2.9241e-07	0.00011689	44	974	707	36454	3-6.c9638_2_4642,2-3.c6930_1_4752,1-2.c52363_4_1326,1-2.c9370_4_1536,1-2.c13870_1_1452,2-3.c48755_1_1962,2-3.c23749_1_2611,1-2.c33001_1_1382,2-3.c26433_1_2371,2-3.c2404_3_2428,1-2.c2764_16_1709,2-3.c48647_1_2032,2-3.c1979_34_2324,2-3.c23858_1_2303,1-2.c20067_1_1430,2-3.c61410_2_2165,2-3.c33679_1_2534,2-3.c44851_3_2648,1-2.c2807_5_1288,3-6.c10258_2_3035,2-3.c6912_1_2085,2-3.c15286_1_2443,1-2.c5936…
GO:0072594	establishment of protein localization to organelle	biological_process	3.199e-07	0.00011875	41	974	637	36454	2-3.c1979_34_2324,1-2.c2764_16_1709,2-3.c48647_1_2032,2-3.c33679_1_2534,1-2.c20067_1_1430,2-3.c23858_1_2303,2-3.c44851_3_2648,3-6.c10258_2_3035,1-2.c9370_4_1536,2-3.c6930_1_4752,1-2.c52363_4_1326,3-6.c9638_2_4642,1-2.c13870_1_1452,2-3.c23749_1_2611,2-3.c48755_1_1962,2-3.c2404_3_2428,1-2.c33001_1_1382,2-3.c26433_1_2371,2-3.c37094_1_2355,2-3.c7324_6_2336,2-3.c51358_3_2539,3-6.c3228_3_3279,1-2.c9181…
GO:0033365	protein localization to organelle	biological_process	8.2078e-07	0.00028437	42	974	685	36454	2-3.c1535_51_2104,1-2.c9181_5_1822,2-3.c8142_1_2670,1-2.c37202_6_1798,1-2.c39181_1_1599,2-3.c40877_1_2244,2-3.c7324_6_2336,2-3.c37094_1_2355,2-3.c51358_3_2539,3-6.c3228_3_3279,3-6.c9965_1_3297,1-2.c44369_1_1636,2-3.c13124_6_2330,2-3.c33898_1_2559,2-3.c52868_1_1990,2-3.c6912_1_2085,1-2.c5936_7_1834,2-3.c15286_1_2443,1-2.c47874_234_1695,1-2.c45212_1_1917,3-6.c14904_1_3219,2-3.c52071_2_2225,2-3.c558…
GO:0016482	cytoplasmic transport	biological_process	2.1891e-06	0.00071105	46	974	813	36454	2-3.c23749_1_2611,1-2.c39401_1_1023,2-3.c48755_1_1962,2-3.c2404_3_2428,2-3.c26433_1_2371,1-2.c33001_1_1382,1-2.c9370_4_1536,3-6.c9638_2_4642,2-3.c6930_1_4752,1-2.c52363_4_1326,2-3.c53901_1_2019,1-2.c13870_1_1452,3-6.c15780_1_3122,2-3.c44851_3_2648,3-6.c10258_2_3035,2-3.c1979_34_2324,2-3.c48647_1_2032,1-2.c2764_16_1709,3-6.c15649_1_3319,2-3.c61410_2_2165,2-3.c33679_1_2534,1-2.c20067_1_1430,2-3.c23…
GO:0006886	intracellular protein transport	biological_process	2.5308e-06	0.00077369	67	974	1370	36454	2-3.c42674_1_2438,2-3.c27026_1_2714,2-3.c34007_1_2732,2-3.c15286_1_2443,2-3.c52868_1_1990,1-2.c44369_1_1636,3-6.c3228_3_3279,3-6.c7748_1_3410,2-3.c37094_1_2355,2-3.c30376_2_2481,2-3.c1535_51_2104,1-2.c28904_2_1640,2-3.c5092_1_2188,1-2.c13870_1_1452,1-2.c9370_4_1536,2-3.c6930_1_4752,2-3.c2404_3_2428,1-2.c9626_1_1783,2-3.c23749_1_2611,2-3.c48755_1_1962,2-3.c33679_1_2534,2-3.c23858_1_2303,2-3.c1979_…
GO:0006605	protein targeting	biological_process	2.8575e-06	0.00082503	42	974	717	36454	1-2.c47874_234_1695,1-2.c45212_1_1917,3-6.c14904_1_3219,2-3.c52071_2_2225,2-3.c55873_1_2593,2-3.c6912_1_2085,1-2.c5936_7_1834,2-3.c15286_1_2443,1-2.c44369_1_1636,3-6.c9965_1_3297,2-3.c13124_6_2330,2-3.c33898_1_2559,2-3.c52868_1_1990,2-3.c51358_3_2539,3-6.c3228_3_3279,2-3.c7324_6_2336,2-3.c37094_1_2355,1-2.c37202_6_1798,2-3.c8142_1_2670,2-3.c40877_1_2244,1-2.c39181_1_1599,2-3.c1535_51_2104,1-2.c91…
GO:0007030	Golgi organization	biological_process	3.088e-06	0.00084465	18	974	187	36454	2-3.c59380_1_2205,2-3.c48647_1_2032,3-6.c3228_3_3279,2-3.c31690_3_2815,2-3.c51358_3_2539,2-3.c33679_1_2534,2-3.c23858_1_2303,1-2.c9181_5_1822,2-3.c1535_51_2104,2-3.c20072_1_2480,3-6.c10258_2_3035,1-2.c5936_7_1834,2-3.c6930_1_4752,1-2.c52363_4_1326,2-3.c55873_1_2593,2-3.c26433_1_2371,1-2.c33001_1_1382,2-3.c33898_1_2559
GO:0005801	cis-Golgi network	cellular_component	7.1825e-06	0.0018664	15	974	141	36454	1-2.c9181_5_1822,2-3.c44851_3_2648,2-3.c1535_51_2104,2-3.c52868_1_1990,2-3.c30376_2_2481,3-6.c10258_2_3035,3-6.c9638_2_4642,2-3.c7817_5_2185,2-3.c7324_6_2336,2-3.c60268_1_2444,2-3.c52071_2_2225,2-3.c51358_3_2539,2-3.c23858_1_2303,1-2.c2350_16_1341,2-3.c27026_1_2714
GO:0005667	transcription factor complex	cellular_component	1.1107e-05	0.002637	93	974	2198	36454	2-3.c19780_1_2274,3-6.c2325_8_3004,1-2.c33001_1_1382,2-3.c26433_1_2371,2-3.c30833_1_2445,1-2.c52363_4_1326,3-6.c9638_2_4642,2-3.c12381_1_2539,2-3.c55540_1_2219,1-2.c8576_1_1691,1-2.c14723_1_1558,1-2.c26200_2_1567,2-3.c26486_1_2026,2-3.c29529_1_2437,2-3.c1747_43_2210,1-2.c34107_1_1436,2-3.c23342_1_2426,2-3.c37467_18_2106,2-3.c47163_1_2532,2-3.c7817_5_2185,1-2.c38694_1_1829,3-6.c15649_1_3319,3-6.c1…
GO:0070206	protein trimerization	biological_process	1.1163e-05	0.002637	16	974	162	36454	2-3.c8054_1_2740,2-3.c33898_1_2559,2-3.c2404_3_2428,2-3.c52868_1_1990,3-6.c17695_3_2819,2-3.c52071_2_2225,3-6.c9638_2_4642,2-3.c6912_1_2085,2-3.c8142_1_2670,2-3.c44851_3_2648,1-2.c26200_2_1567,2-3.c23858_1_2303,2-3.c56959_1_2553,2-3.c51358_3_2539,2-3.c33679_1_2534,2-3.c7324_6_2336
GO:0032403	protein complex binding	molecular_function	1.1927e-05	0.0026949	46	974	873	36454	2-3.c51358_3_2539,2-3.c7324_6_2336,2-3.c37094_1_2355,1-2.c2213_17_1371,2-3.c8142_1_2670,1-2.c37202_6_1798,2-3.c1535_51_2104,1-2.c9181_5_1822,2-3.c52071_2_2225,2-3.c55873_1_2593,1-2.c45212_1_1917,3-6.c14904_1_3219,2-3.c7316_6_2262,1-2.c51398_2_1624,1-2.c16645_2_1626,3-6.c9965_1_3297,1-2.c38437_2_1785,2-3.c13124_6_2330,2-3.c52868_1_1990,2-3.c36593_1_2115,3-6.c16307_2_3194,1-2.c20067_1_1430,1-2.c353…
GO:0044711	single-organism biosynthetic process	biological_process	1.3725e-05	0.0029721	93	974	2230	36454	2-3.c8142_1_2670,1-2.c2213_17_1371,2-3.c20928_2_2605,3-6.c7364_1_3815,2-3.c8820_1_2273,2-3.c1954_30_2137,1-2.c30942_1_1502,3-6.c13433_1_5389,1-2.c9181_5_1822,2-3.c51358_3_2539,2-3.c53457_1_2303,1-2.c25811_2_1317,1-2.c40667_1_1505,2-3.c50110_1_4656,1-2.c30862_1_1528,2-3.c46479_1_2630,2-3.c17654_1_2040,2-3.c55873_1_2593,1-2.c2477_16_1473,3-6.c2707_7_3152,3-6.c12176_96_3037,2-3.c12252_1_2080,2-3.c20…
GO:0034613	cellular protein localization	biological_process	1.5737e-05	0.0031456	69	974	1502	36454	1-2.c44369_1_1636,2-3.c52868_1_1990,2-3.c34007_1_2732,2-3.c15286_1_2443,2-3.c27026_1_2714,2-3.c42674_1_2438,1-2.c28904_2_1640,2-3.c1535_51_2104,2-3.c30376_2_2481,2-3.c37094_1_2355,3-6.c7748_1_3410,3-6.c3228_3_3279,2-3.c48755_1_1962,2-3.c23749_1_2611,2-3.c2404_3_2428,1-2.c9626_1_1783,2-3.c6930_1_4752,1-2.c9370_4_1536,1-2.c13870_1_1452,2-3.c5092_1_2188,2-3.c44851_3_2648,2-3.c1485_31_2623,2-3.c62437…
GO:0070727	cellular macromolecule localization	biological_process	1.5737e-05	0.0031456	69	974	1502	36454	2-3.c40877_1_2244,1-2.c39181_1_1599,1-2.c37202_6_1798,2-3.c8142_1_2670,2-3.c41947_2_2374,1-2.c9181_5_1822,2-3.c51358_3_2539,2-3.c40171_1_2677,2-3.c7324_6_2336,2-3.c13124_6_2330,3-6.c9965_1_3297,2-3.c33898_1_2559,3-6.c14904_1_3219,1-2.c45212_1_1917,2-3.c52071_2_2225,2-3.c55873_1_2593,1-2.c47874_234_1695,1-2.c5936_7_1834,2-3.c6912_1_2085,1-2.c26301_1_1840,3-6.c10258_2_3035,1-2.c2807_5_1288,2-3.c486…
GO:1901566	organonitrogen compound biosynthetic process	biological_process	1.6601e-05	0.0031953	100	974	2439	36454	1-2.c39401_1_1023,2-3.c35644_1_2373,1-2.c46579_1_6499,2-3.c46647_1_2458,3-6.c9404_1_3171,2-3.c29402_2_2319,1-2.c3966_2_1467,2-3.c5390_4_1885,3-6.c17099_2_3572,2-3.c6930_1_4752,2-3.c11836_4_2083,1-2.c10762_3_1650,2-3.c30186_1_2456,2-3.c21143_1_2514,2-3.c23223_1_2420,1-2.c35660_1_1401,2-3.c39859_1_2641,2-3.c55136_1_2289,1-2.c24161_1_1685,2-3.c44851_3_2648,2-3.c45626_2_2246,1-2.c12306_5_1854,1-2.c94…
GO:0015078	hydrogen ion transmembrane transporter activity	molecular_function	2.1331e-05	0.0039592	44	974	836	36454	2-3.c34264_1_2134,2-3.c48647_1_2032,2-3.c33679_1_2534,2-3.c23858_1_2303,2-3.c8083_1_2296,2-3.c20441_1_4573,2-3.c48966_1_2694,1-2.c48709_1_1196,2-3.c15162_1_4360,2-3.c6930_1_4752,1-2.c10762_3_1650,2-3.c13069_2_1849,2-3.c52979_1_2420,1-2.c36385_1_1840,2-3.c35644_1_2373,1-2.c39401_1_1023,2-3.c56143_1_2228,3-6.c17099_2_3572,2-3.c49900_1_2283,2-3.c10697_1_2089,1-2.c3966_2_1467,1-2.c39106_1_1697,2-3.c5…
GO:0044877	macromolecular complex binding	molecular_function	3.2292e-05	0.0055331	51	974	1043	36454	2-3.c1535_51_2104,1-2.c9181_5_1822,1-2.c2213_17_1371,2-3.c8142_1_2670,1-2.c37202_6_1798,2-3.c7324_6_2336,2-3.c37094_1_2355,2-3.c51358_3_2539,2-3.c36593_1_2115,3-6.c16307_2_3194,1-2.c16645_2_1626,2-3.c13124_6_2330,3-6.c9965_1_3297,1-2.c38437_2_1785,2-3.c3024_18_2228,2-3.c52868_1_1990,2-3.c7316_6_2262,1-2.c51398_2_1624,2-3.c52071_2_2225,2-3.c55873_1_2593,1-2.c45212_1_1917,3-6.c14904_1_3219,2-3.c448…
GO:0000276	mitochondrial proton-transporting ATP synthase complex, coupling factor F(o)	cellular_component	3.2589e-05	0.0055331	15	974	163	36454	2-3.c55873_1_2593,2-3.c33679_1_2534,2-3.c48647_1_2032,2-3.c6930_1_4752,2-3.c15162_1_4360,2-3.c5390_4_1885,2-3.c10697_1_2089,3-6.c17099_2_3572,2-3.c49900_1_2283,3-6.c7364_1_3815,2-3.c6334_1_2402,2-3.c56143_1_2228,2-3.c20441_1_4573,1-2.c39401_1_1023,1-2.c36385_1_1840
GO:1901576	organic substance biosynthetic process	biological_process	3.3005e-05	0.0055331	282	974	8511	36454	2-3.c59451_1_2544,2-3.c26433_1_2371,2-3.c30833_1_2445,1-2.c14723_1_1558,1-2.c26200_2_1567,2-3.c26486_1_2026,2-3.c20441_1_4573,1-2.c17637_1_1601,2-3.c12252_1_2080,2-3.c1747_43_2210,2-3.c26423_1_2087,1-2.c45800_1_1749,2-3.c47163_1_2532,2-3.c37467_18_2106,2-3.c41723_1_2386,1-2.c2622_5_1689,2-3.c33104_1_2097,2-3.c19510_1_2076,2-3.c56447_1_2115,2-3.c49759_1_2378,2-3.c8820_1_2273,3-6.c7364_1_3815,1-2.c…
GO:0071822	protein complex subunit organization	biological_process	3.6663e-05	0.0059542	67	974	1505	36454	2-3.c1535_51_2104,2-3.c32510_1_2599,1-2.c22771_1_1600,2-3.c14433_2_2648,3-6.c3228_3_3279,2-3.c52868_1_1990,2-3.c15286_1_2443,2-3.c27026_1_2714,2-3.c44851_3_2648,2-3.c53607_1_1876,3-6.c4802_1_2848,1-2.c4871_4_1670,1-2.c6743_13_1255,2-3.c48647_1_2032,3-6.c15345_1_2820,1-2.c49982_1_1522,2-3.c60934_1_2136,2-3.c23858_1_2303,2-3.c56959_1_2553,2-3.c31690_3_2815,2-3.c40830_1_2208,2-3.c33679_1_2534,2-3.c4…
GO:0015075	ion transmembrane transporter activity	molecular_function	4.5013e-05	0.006904	80	974	1887	36454	2-3.c56143_1_2228,1-2.c39334_1_1373,1-2.c36385_1_1840,1-2.c39106_1_1697,3-6.c8238_1_3017,2-3.c10697_1_2089,2-3.c49900_1_2283,2-3.c15636_1_2118,3-6.c11158_1_3113,2-3.c30833_1_2445,2-3.c15162_1_4360,2-3.c19307_3_2196,2-3.c55540_1_2219,2-3.c47122_1_2412,2-3.c20441_1_4573,2-3.c48137_1_2675,3-6.c15780_1_3122,2-3.c48966_1_2694,2-3.c34264_1_2134,2-3.c62765_5_2629,2-3.c24489_1_2627,1-2.c43367_1_1351,2-3.…
GO:0016469	proton-transporting two-sector ATPase complex	cellular_component	4.7114e-05	0.006904	37	974	679	36454	2-3.c13069_2_1849,2-3.c15162_1_4360,2-3.c6930_1_4752,1-2.c10762_3_1650,2-3.c49900_1_2283,3-6.c17099_2_3572,2-3.c10697_1_2089,1-2.c3966_2_1467,2-3.c5390_4_1885,1-2.c39106_1_1697,1-2.c39401_1_1023,2-3.c35644_1_2373,1-2.c36385_1_1840,2-3.c56143_1_2228,2-3.c33679_1_2534,2-3.c23858_1_2303,2-3.c34264_1_2134,2-3.c48647_1_2032,2-3.c48966_1_2694,2-3.c48043_1_2498,2-3.c20441_1_4573,3-6.c14904_1_3219,2-3.c5…
GO:0006818	hydrogen transport	biological_process	4.9153e-05	0.006904	38	974	708	36454	2-3.c23858_1_2303,2-3.c33679_1_2534,2-3.c34264_1_2134,2-3.c48647_1_2032,2-3.c48043_1_2498,2-3.c48966_1_2694,2-3.c20441_1_4573,2-3.c13069_2_1849,1-2.c10762_3_1650,2-3.c6930_1_4752,2-3.c15162_1_4360,1-2.c39106_1_1697,2-3.c5390_4_1885,1-2.c3966_2_1467,2-3.c10697_1_2089,3-6.c17099_2_3572,2-3.c49900_1_2283,2-3.c56143_1_2228,2-3.c35644_1_2373,1-2.c36385_1_1840,1-2.c39401_1_1023,2-3.c51358_3_2539,3-6.c1…
GO:0015992	proton transport	biological_process	4.9153e-05	0.006904	38	974	708	36454	2-3.c13069_2_1849,2-3.c15162_1_4360,1-2.c10762_3_1650,2-3.c6930_1_4752,2-3.c10697_1_2089,3-6.c17099_2_3572,2-3.c49900_1_2283,1-2.c39106_1_1697,2-3.c5390_4_1885,1-2.c3966_2_1467,2-3.c35644_1_2373,1-2.c39401_1_1023,1-2.c36385_1_1840,2-3.c56143_1_2228,2-3.c33679_1_2534,2-3.c23858_1_2303,2-3.c34264_1_2134,2-3.c48647_1_2032,2-3.c48043_1_2498,2-3.c48966_1_2694,2-3.c20441_1_4573,2-3.c55873_1_2593,3-6.c1…
GO:1902600	hydrogen ion transmembrane transport	biological_process	4.9153e-05	0.006904	38	974	708	36454	2-3.c13069_2_1849,2-3.c6930_1_4752,1-2.c10762_3_1650,2-3.c15162_1_4360,1-2.c3966_2_1467,1-2.c39106_1_1697,2-3.c5390_4_1885,3-6.c17099_2_3572,2-3.c49900_1_2283,2-3.c10697_1_2089,2-3.c56143_1_2228,2-3.c35644_1_2373,1-2.c36385_1_1840,1-2.c39401_1_1023,2-3.c23858_1_2303,2-3.c33679_1_2534,2-3.c34264_1_2134,2-3.c48647_1_2032,2-3.c48966_1_2694,2-3.c48043_1_2498,2-3.c20441_1_4573,2-3.c11874_1_2269,3-6.c1…
GO:1902582	single-organism intracellular transport	biological_process	5.83e-05	0.0076532	58	974	1259	36454	2-3.c2404_3_2428,2-3.c20666_2_2243,1-2.c33001_1_1382,2-3.c26433_1_2371,1-2.c39401_1_1023,2-3.c23749_1_2611,2-3.c48755_1_1962,2-3.c10774_1_2535,1-2.c13870_1_1452,1-2.c9370_4_1536,1-2.c52363_4_1326,2-3.c6930_1_4752,2-3.c53901_1_2019,3-6.c9638_2_4642,1-2.c26301_1_1840,3-6.c10258_2_3035,2-3.c44851_3_2648,2-3.c33679_1_2534,2-3.c61410_2_2165,3-6.c15649_1_3319,2-3.c56959_1_2553,2-3.c37294_1_2218,1-2.c20…
GO:0015985	energy coupled proton transport, down electrochemical gradient	biological_process	6.1381e-05	0.0076532	20	974	277	36454	2-3.c33679_1_2534,2-3.c48647_1_2032,3-6.c7364_1_3815,2-3.c6334_1_2402,2-3.c20441_1_4573,2-3.c55873_1_2593,2-3.c6930_1_4752,1-2.c10762_3_1650,2-3.c15162_1_4360,1-2.c3966_2_1467,2-3.c15318_1_2101,2-3.c5390_4_1885,3-6.c17099_2_3572,2-3.c49900_1_2283,2-3.c10697_1_2089,1-2.c23501_2_1423,2-3.c56143_1_2228,2-3.c35644_1_2373,1-2.c39401_1_1023,1-2.c36385_1_1840
GO:0015986	ATP synthesis coupled proton transport	biological_process	6.1381e-05	0.0076532	20	974	277	36454	2-3.c55873_1_2593,2-3.c15162_1_4360,1-2.c10762_3_1650,2-3.c6930_1_4752,2-3.c10697_1_2089,3-6.c17099_2_3572,2-3.c49900_1_2283,2-3.c15318_1_2101,2-3.c5390_4_1885,1-2.c3966_2_1467,2-3.c35644_1_2373,1-2.c39401_1_1023,1-2.c36385_1_1840,2-3.c56143_1_2228,1-2.c23501_2_1423,2-3.c33679_1_2534,2-3.c48647_1_2032,3-6.c7364_1_3815,2-3.c20441_1_4573,2-3.c6334_1_2402
GO:0006461	protein complex assembly	biological_process	6.185e-05	0.0076532	62	974	1386	36454	3-6.c9638_2_4642,2-3.c6930_1_4752,1-2.c52363_4_1326,2-3.c4637_1_2229,2-3.c23578_1_2456,2-3.c17487_1_2295,2-3.c10774_1_2535,1-2.c30525_1_1433,2-3.c48755_1_1962,3-6.c8362_1_2710,1-2.c39401_1_1023,3-6.c17695_3_2819,1-2.c36385_1_1840,1-2.c39106_1_1697,1-2.c33001_1_1382,2-3.c24463_1_1955,2-3.c8054_1_2740,1-2.c51537_10_1617,2-3.c26433_1_2371,2-3.c2404_3_2428,1-2.c6743_13_1255,2-3.c48647_1_2032,3-6.c153…
GO:0070271	protein complex biogenesis	biological_process	6.185e-05	0.0076532	62	974	1386	36454	3-6.c8362_1_2710,3-6.c17695_3_2819,1-2.c36385_1_1840,1-2.c39401_1_1023,2-3.c48755_1_1962,2-3.c2404_3_2428,1-2.c39106_1_1697,1-2.c33001_1_1382,2-3.c24463_1_1955,2-3.c26433_1_2371,2-3.c8054_1_2740,1-2.c51537_10_1617,2-3.c4637_1_2229,3-6.c9638_2_4642,1-2.c52363_4_1326,2-3.c6930_1_4752,2-3.c23578_1_2456,2-3.c17487_1_2295,2-3.c10774_1_2535,1-2.c30525_1_1433,1-2.c26200_2_1567,2-3.c44851_3_2648,2-3.c536…
GO:0046907	intracellular transport	biological_process	7.1151e-05	0.0083539	78	974	1848	36454	3-6.c9638_2_4642,2-3.c53901_1_2019,1-2.c52363_4_1326,1-2.c39106_1_1697,1-2.c33001_1_1382,2-3.c26433_1_2371,2-3.c20666_2_2243,3-6.c942_44_3701,1-2.c2350_16_1341,1-2.c20067_1_1430,2-3.c37294_1_2218,2-3.c16777_7_2184,3-6.c15649_1_3319,2-3.c61410_2_2165,2-3.c60268_1_2444,2-3.c7817_5_2185,2-3.c38140_63_2537,3-6.c10258_2_3035,1-2.c26301_1_1840,2-3.c48696_1_2199,3-6.c15780_1_3122,1-2.c47874_234_1695,2-3…
GO:0045263	proton-transporting ATP synthase complex, coupling factor F(o)	cellular_component	7.3391e-05	0.0083539	16	974	195	36454	2-3.c48647_1_2032,2-3.c33679_1_2534,2-3.c6334_1_2402,2-3.c20441_1_4573,3-6.c7364_1_3815,2-3.c6930_1_4752,2-3.c15162_1_4360,2-3.c55873_1_2593,2-3.c56143_1_2228,1-2.c39401_1_1023,1-2.c36385_1_1840,2-3.c5390_4_1885,2-3.c15318_1_2101,3-6.c17099_2_3572,2-3.c49900_1_2283,2-3.c10697_1_2089
GO:0000149	SNARE binding	molecular_function	7.3942e-05	0.0083539	11	974	101	36454	2-3.c44851_3_2648,2-3.c1535_51_2104,2-3.c8142_1_2670,2-3.c52868_1_1990,2-3.c7324_6_2336,2-3.c48647_1_2032,2-3.c59380_1_2205,2-3.c6930_1_4752,2-3.c56959_1_2553,2-3.c52071_2_2225,2-3.c55873_1_2593
GO:0019905	syntaxin binding	molecular_function	7.3942e-05	0.0083539	11	974	101	36454	2-3.c6930_1_4752,2-3.c7324_6_2336,2-3.c48647_1_2032,2-3.c59380_1_2205,2-3.c52071_2_2225,2-3.c55873_1_2593,2-3.c56959_1_2553,2-3.c1535_51_2104,2-3.c44851_3_2648,2-3.c52868_1_1990,2-3.c8142_1_2670
GO:0006396	RNA processing	biological_process	8.0272e-05	0.0088761	55	974	1188	36454	1-2.c28936_2_1245,3-6.c13433_1_5389,3-6.c7364_1_3815,3-6.c13662_1_2841,2-3.c58265_1_1946,2-3.c30923_1_2410,2-3.c32510_1_2599,3-6.c6898_4_2899,3-6.c13315_1_2544,2-3.c50110_1_4656,3-6.c11300_1_3063,1-2.c39861_2_1758,2-3.c2163_22_2400,2-3.c16582_2_2175,3-6.c8987_1_2650,2-3.c49298_1_2047,2-3.c33898_1_2559,1-2.c9208_1_1378,3-6.c4767_1_4049,1-2.c24232_1_1263,1-2.c47874_234_1695,2-3.c1656_27_2260,1-2.c3…
GO:0033177	proton-transporting two-sector ATPase complex, proton-transporting domain	cellular_component	8.2978e-05	0.0089841	29	974	493	36454	2-3.c23858_1_2303,2-3.c33679_1_2534,2-3.c51358_3_2539,2-3.c48647_1_2032,2-3.c34264_1_2134,3-6.c13315_1_2544,2-3.c30376_2_2481,3-6.c7364_1_3815,2-3.c6334_1_2402,2-3.c1535_51_2104,2-3.c14955_2_1995,2-3.c20441_1_4573,2-3.c55873_1_2593,2-3.c13069_2_1849,3-6.c14904_1_3219,3-6.c9389_1_2696,2-3.c2484_23_2508,2-3.c6930_1_4752,2-3.c15162_1_4360,2-3.c15318_1_2101,2-3.c5390_4_1885,2-3.c33898_1_2559,2-3.c106…
GO:0009058	biosynthetic process	biological_process	9.2136e-05	0.0093792	286	974	8771	36454	2-3.c15162_1_4360,3-6.c9638_2_4642,1-2.c8576_1_1691,2-3.c55540_1_2219,2-3.c12381_1_2539,2-3.c49557_1_2552,2-3.c24300_1_2218,2-3.c19780_1_2274,3-6.c18584_1_2903,2-3.c56143_1_2228,1-2.c40480_1_1904,2-3.c49900_1_2283,1-2.c8470_1_1317,1-2.c33001_1_1382,1-2.c38476_1_1506,2-3.c7817_5_2185,1-2.c38694_1_1829,1-2.c4878_9_1788,2-3.c47273_2_2690,1-2.c26301_1_1840,2-3.c2484_23_2508,1-2.c26442_2_1749,2-3.c176…
GO:0042451	purine nucleoside biosynthetic process	biological_process	9.5963e-05	0.0093792	22	974	331	36454	2-3.c55873_1_2593,1-2.c10762_3_1650,2-3.c6930_1_4752,2-3.c15162_1_4360,2-3.c5390_4_1885,2-3.c15318_1_2101,1-2.c3966_2_1467,2-3.c10697_1_2089,3-6.c17099_2_3572,2-3.c49900_1_2283,2-3.c56143_1_2228,1-2.c23501_2_1423,2-3.c46647_1_2458,2-3.c35644_1_2373,1-2.c39401_1_1023,1-2.c36385_1_1840,2-3.c13583_1_2080,2-3.c33679_1_2534,2-3.c48647_1_2032,3-6.c7364_1_3815,2-3.c6334_1_2402,2-3.c20441_1_4573
GO:0046129	purine ribonucleoside biosynthetic process	biological_process	9.5963e-05	0.0093792	22	974	331	36454	1-2.c3966_2_1467,2-3.c5390_4_1885,2-3.c15318_1_2101,3-6.c17099_2_3572,2-3.c49900_1_2283,2-3.c10697_1_2089,1-2.c23501_2_1423,2-3.c56143_1_2228,2-3.c35644_1_2373,1-2.c39401_1_1023,1-2.c36385_1_1840,2-3.c46647_1_2458,2-3.c55873_1_2593,2-3.c6930_1_4752,1-2.c10762_3_1650,2-3.c15162_1_4360,3-6.c7364_1_3815,2-3.c6334_1_2402,2-3.c20441_1_4573,2-3.c13583_1_2080,2-3.c33679_1_2534,2-3.c48647_1_2032
GO:0065003	macromolecular complex assembly	biological_process	9.6429e-05	0.0093792	63	974	1437	36454	1-2.c5936_7_1834,2-3.c15286_1_2443,2-3.c6912_1_2085,2-3.c55873_1_2593,2-3.c52071_2_2225,3-6.c16787_1_6311,2-3.c27026_1_2714,1-2.c2622_5_1689,3-6.c18446_1_3387,2-3.c52868_1_1990,3-6.c9965_1_3297,2-3.c33898_1_2559,2-3.c7324_6_2336,1-2.c22771_1_1600,2-3.c42885_1_1924,2-3.c51358_3_2539,3-6.c3228_3_3279,2-3.c14433_2_2648,1-2.c12184_1_1628,2-3.c11752_10_2029,1-2.c3274_1_1526,2-3.c1535_51_2104,1-2.c1081…
GO:0046983	protein dimerization activity	molecular_function	9.7048e-05	0.0093792	43	974	867	36454	1-2.c36385_1_1840,2-3.c7341_1_2419,1-2.c33001_1_1382,2-3.c26433_1_2371,3-6.c9638_2_4642,1-2.c52363_4_1326,2-3.c6930_1_4752,1-2.c9370_4_1536,2-3.c23578_1_2456,2-3.c44851_3_2648,2-3.c26486_1_2026,3-6.c4802_1_2848,2-3.c48647_1_2032,1-2.c2764_16_1709,2-3.c8524_14_2619,1-2.c49982_1_1522,2-3.c60054_1_2523,2-3.c23858_1_2303,1-2.c20067_1_1430,1-2.c35308_1_1346,1-2.c10655_7_1495,2-3.c33679_1_2534,3-6.c996…
GO:0044249	cellular biosynthetic process	biological_process	9.7456e-05	0.0093792	270	974	8213	36454	2-3.c2404_3_2428,3-6.c10425_1_3081,1-2.c39401_1_1023,2-3.c14019_2_2199,2-3.c6971_7_1968,3-6.c12998_2_2855,2-3.c17487_1_2295,1-2.c13870_1_1452,1-2.c35660_1_1401,2-3.c39859_1_2641,2-3.c23223_1_2420,2-3.c6930_1_4752,2-3.c28878_1_2247,2-3.c12641_1_2181,3-6.c9609_1_3132,2-3.c48043_1_2498,2-3.c45626_2_2246,2-3.c60071_1_2167,2-3.c23858_1_2303,2-3.c21299_1_2340,2-3.c56556_1_2619,2-3.c15318_1_2101,2-3.c62…
GO:0045259	proton-transporting ATP synthase complex	cellular_component	0.00011113	0.010476	20	974	289	36454	2-3.c48647_1_2032,2-3.c33679_1_2534,2-3.c6334_1_2402,2-3.c20441_1_4573,3-6.c7364_1_3815,1-2.c10762_3_1650,2-3.c6930_1_4752,2-3.c15162_1_4360,2-3.c55873_1_2593,2-3.c56143_1_2228,1-2.c23501_2_1423,2-3.c35644_1_2373,1-2.c36385_1_1840,1-2.c39401_1_1023,2-3.c15318_1_2101,2-3.c5390_4_1885,1-2.c3966_2_1467,2-3.c10697_1_2089,3-6.c17099_2_3572,2-3.c49900_1_2283
GO:0015031	protein transport	biological_process	0.00011597	0.010476	72	974	1695	36454	2-3.c7324_6_2336,2-3.c51358_3_2539,2-3.c40171_1_2677,2-3.c41947_2_2374,1-2.c9181_5_1822,1-2.c39181_1_1599,2-3.c40877_1_2244,1-2.c37202_6_1798,2-3.c8142_1_2670,1-2.c5936_7_1834,2-3.c36229_1_2264,2-3.c52734_1_2271,2-3.c2484_23_2508,2-3.c6912_1_2085,3-6.c14904_1_3219,1-2.c45212_1_1917,2-3.c52071_2_2225,2-3.c55873_1_2593,1-2.c47874_234_1695,2-3.c13124_6_2330,3-6.c9965_1_3297,2-3.c33898_1_2559,2-3.c38…
GO:0008324	cation transmembrane transporter activity	molecular_function	0.00011839	0.010476	69	974	1617	36454	2-3.c8083_1_2296,1-2.c48709_1_1196,2-3.c48647_1_2032,2-3.c23858_1_2303,2-3.c33679_1_2534,2-3.c14019_2_2199,3-6.c14620_1_3298,1-2.c39401_1_1023,2-3.c35644_1_2373,1-2.c46579_1_6499,2-3.c5390_4_1885,1-2.c3966_2_1467,3-6.c17099_2_3572,1-2.c10762_3_1650,2-3.c6930_1_4752,2-3.c52979_1_2420,2-3.c13069_2_1849,2-3.c6334_1_2402,2-3.c38757_2_2471,2-3.c1535_51_2104,3-6.c9407_1_3184,2-3.c30376_2_2481,2-3.c4753…
GO:0006754	ATP biosynthetic process	biological_process	0.00012498	0.010476	20	974	292	36454	3-6.c7364_1_3815,2-3.c20441_1_4573,2-3.c6334_1_2402,2-3.c33679_1_2534,2-3.c48647_1_2032,2-3.c49900_1_2283,3-6.c17099_2_3572,2-3.c10697_1_2089,1-2.c3966_2_1467,2-3.c15318_1_2101,2-3.c5390_4_1885,1-2.c39401_1_1023,2-3.c35644_1_2373,1-2.c36385_1_1840,1-2.c23501_2_1423,2-3.c56143_1_2228,2-3.c55873_1_2593,2-3.c15162_1_4360,2-3.c6930_1_4752,1-2.c10762_3_1650
GO:0009142	nucleoside triphosphate biosynthetic process	biological_process	0.00012498	0.010476	20	974	292	36454	2-3.c5390_4_1885,2-3.c15318_1_2101,1-2.c3966_2_1467,2-3.c10697_1_2089,3-6.c17099_2_3572,2-3.c49900_1_2283,2-3.c56143_1_2228,1-2.c23501_2_1423,1-2.c39401_1_1023,2-3.c35644_1_2373,1-2.c36385_1_1840,2-3.c55873_1_2593,1-2.c10762_3_1650,2-3.c6930_1_4752,2-3.c15162_1_4360,3-6.c7364_1_3815,2-3.c6334_1_2402,2-3.c20441_1_4573,2-3.c33679_1_2534,2-3.c48647_1_2032
GO:0009145	purine nucleoside triphosphate biosynthetic process	biological_process	0.00012498	0.010476	20	974	292	36454	2-3.c48647_1_2032,2-3.c33679_1_2534,2-3.c6334_1_2402,2-3.c20441_1_4573,3-6.c7364_1_3815,2-3.c6930_1_4752,1-2.c10762_3_1650,2-3.c15162_1_4360,2-3.c55873_1_2593,1-2.c23501_2_1423,2-3.c56143_1_2228,2-3.c35644_1_2373,1-2.c36385_1_1840,1-2.c39401_1_1023,1-2.c3966_2_1467,2-3.c15318_1_2101,2-3.c5390_4_1885,3-6.c17099_2_3572,2-3.c49900_1_2283,2-3.c10697_1_2089
GO:0009201	ribonucleoside triphosphate biosynthetic process	biological_process	0.00012498	0.010476	20	974	292	36454	2-3.c48647_1_2032,2-3.c33679_1_2534,2-3.c6334_1_2402,2-3.c20441_1_4573,3-6.c7364_1_3815,1-2.c10762_3_1650,2-3.c6930_1_4752,2-3.c15162_1_4360,2-3.c55873_1_2593,2-3.c56143_1_2228,1-2.c23501_2_1423,2-3.c35644_1_2373,1-2.c39401_1_1023,1-2.c36385_1_1840,2-3.c5390_4_1885,2-3.c15318_1_2101,1-2.c3966_2_1467,2-3.c10697_1_2089,2-3.c49900_1_2283,3-6.c17099_2_3572
GO:0009206	purine ribonucleoside triphosphate biosynthetic process	biological_process	0.00012498	0.010476	20	974	292	36454	3-6.c17099_2_3572,2-3.c49900_1_2283,2-3.c10697_1_2089,1-2.c3966_2_1467,2-3.c15318_1_2101,2-3.c5390_4_1885,2-3.c35644_1_2373,1-2.c36385_1_1840,1-2.c39401_1_1023,1-2.c23501_2_1423,2-3.c56143_1_2228,2-3.c55873_1_2593,2-3.c15162_1_4360,2-3.c6930_1_4752,1-2.c10762_3_1650,3-6.c7364_1_3815,2-3.c20441_1_4573,2-3.c6334_1_2402,2-3.c33679_1_2534,2-3.c48647_1_2032
GO:0006457	protein folding	biological_process	0.00012795	0.010555	19	974	265	36454	2-3.c33679_1_2534,2-3.c51358_3_2539,2-3.c23858_1_2303,3-6.c15560_1_3807,2-3.c7324_6_2336,2-3.c50305_1_2137,3-6.c12176_96_3037,3-6.c12998_2_2855,2-3.c52071_2_2225,2-3.c15286_1_2443,2-3.c15162_1_4360,1-2.c52363_4_1326,2-3.c18299_377_2301,2-3.c4902_1_1968,3-6.c9638_2_4642,2-3.c52868_1_1990,2-3.c17727_1_2177,1-2.c36385_1_1840,2-3.c43937_1_2153
GO:0009127	purine nucleoside monophosphate biosynthetic process	biological_process	0.00014149	0.011313	21	974	317	36454	2-3.c10697_1_2089,3-6.c17099_2_3572,2-3.c49900_1_2283,2-3.c15318_1_2101,2-3.c59451_1_2544,2-3.c5390_4_1885,1-2.c3966_2_1467,2-3.c35644_1_2373,1-2.c39401_1_1023,1-2.c36385_1_1840,2-3.c56143_1_2228,1-2.c23501_2_1423,2-3.c55873_1_2593,2-3.c15162_1_4360,1-2.c10762_3_1650,2-3.c6930_1_4752,3-6.c7364_1_3815,2-3.c20441_1_4573,2-3.c6334_1_2402,2-3.c33679_1_2534,2-3.c48647_1_2032
GO:0009168	purine ribonucleoside monophosphate biosynthetic process	biological_process	0.00014149	0.011313	21	974	317	36454	2-3.c56143_1_2228,1-2.c23501_2_1423,1-2.c39401_1_1023,2-3.c35644_1_2373,1-2.c36385_1_1840,2-3.c59451_1_2544,2-3.c15318_1_2101,2-3.c5390_4_1885,1-2.c3966_2_1467,2-3.c10697_1_2089,3-6.c17099_2_3572,2-3.c49900_1_2283,1-2.c10762_3_1650,2-3.c6930_1_4752,2-3.c15162_1_4360,2-3.c55873_1_2593,2-3.c6334_1_2402,2-3.c20441_1_4573,3-6.c7364_1_3815,2-3.c48647_1_2032,2-3.c33679_1_2534
GO:0043226	organelle	cellular_component	0.00014885	0.011721	266	974	8126	36454	1-2.c5969_1_1826,2-3.c35777_1_2117,2-3.c55713_1_2221,2-3.c27026_1_2714,3-6.c9389_1_2696,3-6.c16372_1_3049,2-3.c30376_2_2481,2-3.c35671_1_2152,1-2.c13904_5_1779,2-3.c14433_2_2648,1-2.c12184_1_1628,2-3.c37094_1_2355,1-2.c31529_1_1632,3-6.c17099_2_3572,3-6.c6494_1_4583,1-2.c46579_1_6499,3-6.c17695_3_2819,2-3.c46753_1_2008,1-2.c32774_1_1421,2-3.c1101_197_2445,3-6.c3268_3_3789,2-3.c11836_4_2083,2-3.c4…
GO:0045184	establishment of protein localization	biological_process	0.00015327	0.011889	72	974	1711	36454	1-2.c26301_1_1840,3-6.c10258_2_3035,2-3.c48696_1_2199,2-3.c61410_2_2165,3-6.c15649_1_3319,2-3.c60268_1_2444,1-2.c20067_1_1430,1-2.c2350_16_1341,2-3.c16777_7_2184,2-3.c37294_1_2218,2-3.c38140_63_2537,2-3.c7817_5_2185,2-3.c20666_2_2243,1-2.c33001_1_1382,2-3.c26433_1_2371,1-2.c39106_1_1697,3-6.c942_44_3701,3-6.c9638_2_4642,1-2.c52363_4_1326,2-3.c40877_1_2244,1-2.c39181_1_1599,2-3.c8142_1_2670,1-2.c3…
GO:0055085	transmembrane transport	biological_process	0.00017995	0.013662	84	974	2091	36454	3-6.c18251_1_3460,2-3.c8210_4_2137,2-3.c43967_1_2629,3-6.c6377_1_2921,2-3.c30376_2_2481,2-3.c27489_3_2285,2-3.c6334_1_2402,2-3.c38757_2_2471,2-3.c1535_51_2104,2-3.c22907_1_2592,2-3.c53271_1_2229,1-2.c33167_1_1765,3-6.c9389_1_2696,2-3.c7316_6_2262,2-3.c52868_1_1990,2-3.c15318_1_2101,1-2.c38437_2_1785,3-6.c3288_3_3322,2-3.c46122_1_1880,3-6.c16117_1_3156,1-2.c23501_2_1423,2-3.c33679_1_2534,2-3.c2385…
GO:0043933	macromolecular complex subunit organization	biological_process	0.00018184	0.013662	72	974	1738	36454	2-3.c32510_1_2599,1-2.c22771_1_1600,3-6.c4979_1_4193,1-2.c12184_1_1628,2-3.c14433_2_2648,3-6.c3228_3_3279,2-3.c1535_51_2104,2-3.c15286_1_2443,2-3.c27026_1_2714,2-3.c52868_1_1990,1-2.c6743_13_1255,2-3.c48647_1_2032,3-6.c15345_1_2820,2-3.c60934_1_2136,1-2.c49982_1_1522,2-3.c23858_1_2303,2-3.c56959_1_2553,2-3.c31690_3_2815,2-3.c40830_1_2208,2-3.c33679_1_2534,2-3.c44851_3_2648,2-3.c53607_1_1876,3-6.c…
GO:0009163	nucleoside biosynthetic process	biological_process	0.00018665	0.013662	22	974	347	36454	2-3.c48647_1_2032,2-3.c33679_1_2534,2-3.c13583_1_2080,2-3.c20441_1_4573,2-3.c6334_1_2402,3-6.c7364_1_3815,2-3.c15162_1_4360,2-3.c6930_1_4752,1-2.c10762_3_1650,2-3.c55873_1_2593,2-3.c35644_1_2373,1-2.c36385_1_1840,1-2.c39401_1_1023,2-3.c46647_1_2458,1-2.c23501_2_1423,2-3.c56143_1_2228,3-6.c17099_2_3572,2-3.c49900_1_2283,2-3.c10697_1_2089,1-2.c3966_2_1467,2-3.c5390_4_1885,2-3.c15318_1_2101
GO:0042455	ribonucleoside biosynthetic process	biological_process	0.00018665	0.013662	22	974	347	36454	2-3.c56143_1_2228,1-2.c23501_2_1423,2-3.c46647_1_2458,1-2.c36385_1_1840,2-3.c35644_1_2373,1-2.c39401_1_1023,2-3.c5390_4_1885,2-3.c15318_1_2101,1-2.c3966_2_1467,2-3.c10697_1_2089,3-6.c17099_2_3572,2-3.c49900_1_2283,1-2.c10762_3_1650,2-3.c6930_1_4752,2-3.c15162_1_4360,2-3.c55873_1_2593,2-3.c6334_1_2402,2-3.c20441_1_4573,3-6.c7364_1_3815,2-3.c48647_1_2032,2-3.c13583_1_2080,2-3.c33679_1_2534
GO:0071824	protein-DNA complex subunit organization	biological_process	0.00018975	0.013696	19	974	274	36454	2-3.c2404_3_2428,2-3.c33898_1_2559,2-3.c8054_1_2740,1-2.c5936_7_1834,2-3.c4637_1_2229,2-3.c6930_1_4752,3-6.c9638_2_4642,2-3.c55873_1_2593,2-3.c52071_2_2225,2-3.c55540_1_2219,2-3.c53607_1_1876,1-2.c3274_1_1526,2-3.c1535_51_2104,1-2.c26301_1_1840,2-3.c32510_1_2599,2-3.c7324_6_2336,2-3.c48647_1_2032,1-2.c6743_13_1255,1-2.c12184_1_1628
GO:0072522	purine-containing compound biosynthetic process	biological_process	0.00019992	0.014233	24	974	396	36454	3-6.c7364_1_3815,2-3.c6334_1_2402,2-3.c20441_1_4573,2-3.c13583_1_2080,2-3.c33679_1_2534,2-3.c48647_1_2032,3-6.c7225_1_2959,2-3.c5390_4_1885,2-3.c15318_1_2101,2-3.c59451_1_2544,1-2.c3966_2_1467,2-3.c10697_1_2089,3-6.c17099_2_3572,2-3.c49900_1_2283,2-3.c56143_1_2228,1-2.c23501_2_1423,2-3.c46647_1_2458,1-2.c36385_1_1840,2-3.c35644_1_2373,1-2.c39401_1_1023,2-3.c55873_1_2593,1-2.c10762_3_1650,2-3.c693…
GO:0009124	nucleoside monophosphate biosynthetic process	biological_process	0.00020593	0.014463	22	974	350	36454	2-3.c15318_1_2101,2-3.c59451_1_2544,2-3.c5390_4_1885,1-2.c3966_2_1467,2-3.c10697_1_2089,3-6.c17099_2_3572,2-3.c49900_1_2283,2-3.c56143_1_2228,1-2.c23501_2_1423,1-2.c36385_1_1840,2-3.c35644_1_2373,1-2.c39401_1_1023,2-3.c55873_1_2593,1-2.c10762_3_1650,2-3.c6930_1_4752,2-3.c15162_1_4360,3-6.c7364_1_3815,2-3.c6334_1_2402,2-3.c20441_1_4573,2-3.c33679_1_2534,3-6.c11362_1_3083,2-3.c48647_1_2032
GO:2000026	regulation of multicellular organismal development	biological_process	0.00023622	0.016331	11	974	114	36454	3-6.c9638_2_4642,2-3.c46721_1_2484,2-3.c42885_1_1924,2-3.c33679_1_2534,2-3.c20165_1_2210,1-2.c10655_7_1495,2-3.c26486_1_2026,3-6.c10457_1_3256,2-3.c26433_1_2371,1-2.c2213_17_1371,2-3.c46068_1_2332
GO:0010256	endomembrane system organization	biological_process	0.00024238	0.016331	23	974	376	36454	3-6.c10258_2_3035,2-3.c20072_1_2480,2-3.c1535_51_2104,1-2.c9181_5_1822,3-6.c10253_1_3599,2-3.c23858_1_2303,2-3.c33679_1_2534,2-3.c51358_3_2539,2-3.c61410_2_2165,3-6.c3228_3_3279,2-3.c31690_3_2815,2-3.c59380_1_2205,2-3.c48647_1_2032,3-6.c16668_1_3064,2-3.c33898_1_2559,1-2.c33001_1_1382,2-3.c26433_1_2371,1-2.c39401_1_1023,2-3.c55873_1_2593,1-2.c52363_4_1326,2-3.c6930_1_4752,3-6.c9638_2_4642,1-2.c59…
GO:0006558	L-phenylalanine metabolic process	biological_process	0.00024625	0.016331	9	974	76	36454	2-3.c51358_3_2539,2-3.c23858_1_2303,2-3.c50110_1_4656,2-3.c18346_11_2477,2-3.c29402_2_2319,2-3.c8142_1_2670,1-2.c9417_11_1793,2-3.c44851_3_2648,3-6.c9713_1_3372
GO:1902221	erythrose 4-phosphate/phosphoenolpyruvate family amino acid metabolic process	biological_process	0.00024625	0.016331	9	974	76	36454	1-2.c9417_11_1793,3-6.c9713_1_3372,2-3.c44851_3_2648,2-3.c18346_11_2477,2-3.c29402_2_2319,2-3.c8142_1_2670,2-3.c50110_1_4656,2-3.c51358_3_2539,2-3.c23858_1_2303
GO:0034220	ion transmembrane transport	biological_process	0.00024826	0.016331	43	974	903	36454	2-3.c13069_2_1849,2-3.c6930_1_4752,1-2.c10762_3_1650,2-3.c15162_1_4360,1-2.c3966_2_1467,2-3.c5390_4_1885,1-2.c39106_1_1697,2-3.c49900_1_2283,3-6.c17099_2_3572,2-3.c10697_1_2089,2-3.c56143_1_2228,1-2.c39401_1_1023,2-3.c35644_1_2373,1-2.c36385_1_1840,2-3.c24489_1_2627,2-3.c23858_1_2303,2-3.c33679_1_2534,2-3.c34264_1_2134,2-3.c48647_1_2032,2-3.c48966_1_2694,2-3.c48043_1_2498,2-3.c20441_1_4573,2-3.c1…
GO:0019031	viral envelope	cellular_component	0.00026513	0.017223	33	974	638	36454	2-3.c43937_1_2153,1-2.c36385_1_1840,1-2.c39401_1_1023,2-3.c2404_3_2428,2-3.c8054_1_2740,2-3.c52361_1_2470,3-6.c9638_2_4642,1-2.c52363_4_1326,2-3.c47122_1_2412,2-3.c44851_3_2648,3-6.c10258_2_3035,2-3.c56789_1_2169,2-3.c59380_1_2205,1-2.c39067_1_1375,2-3.c23858_1_2303,1-2.c34398_1_1433,1-2.c35308_1_1346,2-3.c52868_1_1990,2-3.c33898_1_2559,3-6.c9965_1_3297,2-3.c13124_6_2330,1-2.c5936_7_1834,2-3.c160…
GO:0022890	inorganic cation transmembrane transporter activity	molecular_function	0.00027623	0.017645	63	974	1488	36454	2-3.c48966_1_2694,1-2.c48709_1_1196,2-3.c48137_1_2675,2-3.c8083_1_2296,2-3.c20441_1_4573,2-3.c33679_1_2534,2-3.c62765_5_2629,2-3.c24489_1_2627,2-3.c23858_1_2303,2-3.c48647_1_2032,2-3.c34264_1_2134,3-6.c17099_2_3572,2-3.c49900_1_2283,2-3.c10697_1_2089,1-2.c3966_2_1467,1-2.c39106_1_1697,2-3.c5390_4_1885,1-2.c39401_1_1023,2-3.c35644_1_2373,1-2.c46579_1_6499,1-2.c36385_1_1840,1-2.c39334_1_1373,2-3.c1…
GO:0043623	cellular protein complex assembly	biological_process	0.00028005	0.017645	48	974	1057	36454	2-3.c6912_1_2085,2-3.c15286_1_2443,1-2.c5936_7_1834,2-3.c27026_1_2714,2-3.c52071_2_2225,3-6.c16787_1_6311,2-3.c55873_1_2593,3-6.c18446_1_3387,1-2.c2622_5_1689,2-3.c33898_1_2559,3-6.c9965_1_3297,2-3.c52868_1_1990,1-2.c22771_1_1600,2-3.c7324_6_2336,2-3.c14433_2_2648,3-6.c3228_3_3279,2-3.c42885_1_1924,2-3.c1535_51_2104,2-3.c11752_10_2029,1-2.c2213_17_1371,1-2.c10818_3_1710,3-6.c9638_2_4642,1-2.c5236…
GO:0005577	fibrinogen complex	cellular_component	0.00028521	0.017645	26	974	454	36454	2-3.c1535_51_2104,3-6.c4802_1_2848,1-2.c26301_1_1840,1-2.c2213_17_1371,3-6.c10258_2_3035,2-3.c60934_1_2136,1-2.c22771_1_1600,2-3.c48647_1_2032,2-3.c42885_1_1924,2-3.c33679_1_2534,2-3.c23858_1_2303,1-2.c10655_7_1495,1-2.c39401_1_1023,2-3.c26433_1_2371,1-2.c33001_1_1382,2-3.c33898_1_2559,3-6.c9965_1_3297,3-6.c9638_2_4642,2-3.c6930_1_4752,1-2.c52363_4_1326,2-3.c6912_1_2085,2-3.c17487_1_2295,2-3.c558…
GO:0030168	platelet activation	biological_process	0.00028521	0.017645	26	974	454	36454	2-3.c1535_51_2104,1-2.c26301_1_1840,3-6.c4802_1_2848,1-2.c2213_17_1371,3-6.c10258_2_3035,2-3.c60934_1_2136,2-3.c48647_1_2032,1-2.c22771_1_1600,2-3.c42885_1_1924,2-3.c33679_1_2534,2-3.c23858_1_2303,1-2.c10655_7_1495,1-2.c39401_1_1023,1-2.c33001_1_1382,2-3.c33898_1_2559,2-3.c26433_1_2371,3-6.c9965_1_3297,3-6.c9638_2_4642,1-2.c52363_4_1326,2-3.c6930_1_4752,2-3.c6912_1_2085,2-3.c55873_1_2593,2-3.c174…
GO:0034622	cellular macromolecular complex assembly	biological_process	0.00029823	0.018026	52	974	1176	36454	2-3.c52868_1_1990,2-3.c33898_1_2559,3-6.c9965_1_3297,1-2.c2622_5_1689,3-6.c18446_1_3387,2-3.c52071_2_2225,3-6.c16787_1_6311,2-3.c55873_1_2593,2-3.c27026_1_2714,2-3.c15286_1_2443,1-2.c5936_7_1834,2-3.c6912_1_2085,1-2.c10818_3_1710,1-2.c2213_17_1371,2-3.c11752_10_2029,2-3.c1535_51_2104,1-2.c3274_1_1526,3-6.c3228_3_3279,2-3.c42885_1_1924,2-3.c14433_2_2648,1-2.c12184_1_1628,1-2.c22771_1_1600,2-3.c732…
GO:0036338	viral membrane	cellular_component	0.0002983	0.018026	33	974	642	36454	2-3.c59800_1_2344,2-3.c52071_2_2225,1-2.c47874_234_1695,1-2.c5936_7_1834,2-3.c16004_1_2235,2-3.c52868_1_1990,2-3.c13124_6_2330,3-6.c9965_1_3297,2-3.c33898_1_2559,2-3.c42885_1_1924,2-3.c51358_3_2539,2-3.c37094_1_2355,2-3.c7324_6_2336,1-2.c22771_1_1600,2-3.c8142_1_2670,1-2.c9181_5_1822,2-3.c47122_1_2412,1-2.c52363_4_1326,3-6.c9638_2_4642,2-3.c2404_3_2428,2-3.c52361_1_2470,2-3.c8054_1_2740,1-2.c3940…
GO:0034508	centromere complex assembly	biological_process	0.00030889	0.018452	15	974	195	36454	2-3.c2404_3_2428,1-2.c26301_1_1840,2-3.c33898_1_2559,2-3.c8054_1_2740,2-3.c1535_51_2104,1-2.c3274_1_1526,2-3.c55873_1_2593,2-3.c52071_2_2225,1-2.c12184_1_1628,1-2.c5936_7_1834,2-3.c4637_1_2229,2-3.c48647_1_2032,2-3.c7324_6_2336,2-3.c6930_1_4752,3-6.c9638_2_4642
GO:0044431	Golgi apparatus part	cellular_component	0.00033044	0.019515	21	974	328	36454	2-3.c33898_1_2559,3-6.c3288_3_3322,2-3.c27026_1_2714,2-3.c10774_1_2535,2-3.c5092_1_2188,3-6.c9638_2_4642,2-3.c8103_1_2358,2-3.c8142_1_2670,2-3.c1535_51_2104,1-2.c28904_2_1640,2-3.c44851_3_2648,2-3.c12252_1_2080,2-3.c40815_1_2441,2-3.c26486_1_2026,2-3.c56959_1_2553,2-3.c33679_1_2534,2-3.c51358_3_2539,2-3.c61410_2_2165,2-3.c43967_1_2629,2-3.c7817_5_2185,2-3.c60934_1_2136
GO:0006270	DNA replication initiation	biological_process	0.00034461	0.020019	16	974	219	36454	3-6.c2325_8_3004,2-3.c43937_1_2153,1-2.c26442_2_1749,2-3.c11637_6_2675,3-6.c12998_2_2855,2-3.c55540_1_2219,1-2.c19610_1_1363,2-3.c2484_23_2508,3-6.c13750_1_2763,3-6.c2494_7_2939,2-3.c2163_22_2400,3-6.c12894_25_3147,2-3.c41905_1_2061,3-6.c18251_1_3460,2-3.c47163_1_2532,2-3.c32510_1_2599
GO:1901659	glycosyl compound biosynthetic process	biological_process	0.00034802	0.020019	22	974	363	36454	2-3.c46647_1_2458,1-2.c39401_1_1023,2-3.c35644_1_2373,1-2.c36385_1_1840,2-3.c56143_1_2228,1-2.c23501_2_1423,2-3.c10697_1_2089,2-3.c49900_1_2283,3-6.c17099_2_3572,2-3.c5390_4_1885,2-3.c15318_1_2101,1-2.c3966_2_1467,2-3.c15162_1_4360,1-2.c10762_3_1650,2-3.c6930_1_4752,2-3.c55873_1_2593,2-3.c20441_1_4573,2-3.c6334_1_2402,3-6.c7364_1_3815,2-3.c48647_1_2032,2-3.c33679_1_2534,2-3.c13583_1_2080
GO:0019028	viral capsid	cellular_component	0.00035054	0.020019	46	974	1004	36454	2-3.c44851_3_2648,3-6.c10258_2_3035,2-3.c59380_1_2205,2-3.c48647_1_2032,2-3.c23858_1_2303,1-2.c10655_7_1495,1-2.c35308_1_1346,2-3.c43937_1_2153,1-2.c39401_1_1023,1-2.c36385_1_1840,2-3.c2404_3_2428,2-3.c20967_1_2434,2-3.c8054_1_2740,3-6.c9638_2_4642,3-6.c8132_1_2885,2-3.c6930_1_4752,1-2.c52363_4_1326,2-3.c47122_1_2412,2-3.c10774_1_2535,1-2.c9181_5_1822,1-2.c13720_1_1667,2-3.c30376_2_2481,2-3.c9862…
GO:0098660	inorganic ion transmembrane transport	biological_process	0.00037289	0.020713	41	974	865	36454	2-3.c56143_1_2228,1-2.c36385_1_1840,2-3.c35644_1_2373,1-2.c39401_1_1023,1-2.c3966_2_1467,2-3.c5390_4_1885,1-2.c39106_1_1697,2-3.c49900_1_2283,3-6.c17099_2_3572,2-3.c10697_1_2089,2-3.c6930_1_4752,1-2.c10762_3_1650,2-3.c15162_1_4360,2-3.c13069_2_1849,2-3.c20441_1_4573,2-3.c48966_1_2694,2-3.c48043_1_2498,2-3.c48647_1_2032,2-3.c34264_1_2134,2-3.c24489_1_2627,2-3.c23858_1_2303,2-3.c33679_1_2534,2-3.c3…
GO:0098662	inorganic cation transmembrane transport	biological_process	0.00037289	0.020713	41	974	865	36454	1-2.c10762_3_1650,2-3.c6930_1_4752,2-3.c15162_1_4360,2-3.c13069_2_1849,2-3.c56143_1_2228,2-3.c35644_1_2373,1-2.c39401_1_1023,1-2.c36385_1_1840,1-2.c39106_1_1697,2-3.c5390_4_1885,1-2.c3966_2_1467,2-3.c10697_1_2089,2-3.c49900_1_2283,3-6.c17099_2_3572,2-3.c48647_1_2032,2-3.c34264_1_2134,2-3.c23858_1_2303,2-3.c24489_1_2627,2-3.c33679_1_2534,2-3.c20441_1_4573,2-3.c48043_1_2498,2-3.c48966_1_2694,3-6.c9…
GO:0008104	protein localization	biological_process	0.00037464	0.020713	74	974	1826	36454	3-6.c7748_1_3410,3-6.c3228_3_3279,2-3.c37094_1_2355,2-3.c30376_2_2481,2-3.c1535_51_2104,1-2.c28904_2_1640,2-3.c27026_1_2714,2-3.c42674_1_2438,2-3.c15286_1_2443,2-3.c34007_1_2732,1-2.c44369_1_1636,3-6.c3156_3_4203,2-3.c52868_1_1990,2-3.c23858_1_2303,2-3.c33679_1_2534,2-3.c31690_3_2815,2-3.c48647_1_2032,1-2.c2764_16_1709,2-3.c1979_34_2324,3-6.c4802_1_2848,2-3.c44851_3_2648,2-3.c1485_31_2623,2-3.c62…
GO:0098655	cation transmembrane transport	biological_process	0.00039084	0.021381	41	974	867	36454	3-6.c13315_1_2544,2-3.c51358_3_2539,2-3.c14955_2_1995,2-3.c6334_1_2402,2-3.c1535_51_2104,3-6.c7364_1_3815,2-3.c30376_2_2481,3-6.c9389_1_2696,2-3.c2484_23_2508,2-3.c55873_1_2593,3-6.c14904_1_3219,2-3.c11874_1_2269,2-3.c59461_1_2100,3-6.c16117_1_3156,2-3.c39770_1_1895,1-2.c23501_2_1423,2-3.c33898_1_2559,2-3.c15318_1_2101,1-2.c38437_2_1785,2-3.c34264_1_2134,2-3.c48647_1_2032,2-3.c33679_1_2534,2-3.c2…
GO:0009156	ribonucleoside monophosphate biosynthetic process	biological_process	0.00040439	0.021892	21	974	343	36454	2-3.c55873_1_2593,2-3.c6930_1_4752,1-2.c10762_3_1650,2-3.c15162_1_4360,1-2.c3966_2_1467,2-3.c5390_4_1885,2-3.c15318_1_2101,2-3.c59451_1_2544,3-6.c17099_2_3572,2-3.c49900_1_2283,2-3.c10697_1_2089,1-2.c23501_2_1423,2-3.c56143_1_2228,2-3.c35644_1_2373,1-2.c39401_1_1023,1-2.c36385_1_1840,2-3.c33679_1_2534,2-3.c48647_1_2032,3-6.c7364_1_3815,2-3.c6334_1_2402,2-3.c20441_1_4573
GO:0051649	establishment of localization in cell	biological_process	0.00043514	0.023314	82	974	2083	36454	2-3.c41947_2_2374,1-2.c9181_5_1822,2-3.c8142_1_2670,1-2.c37202_6_1798,1-2.c39181_1_1599,2-3.c40877_1_2244,2-3.c7324_6_2336,2-3.c40171_1_2677,2-3.c51358_3_2539,2-3.c42885_1_1924,3-6.c9965_1_3297,2-3.c13124_6_2330,2-3.c33898_1_2559,2-3.c6912_1_2085,1-2.c26250_1_1382,2-3.c19859_1_2465,1-2.c5936_7_1834,2-3.c36229_1_2264,1-2.c51398_2_1624,1-2.c47874_234_1695,1-2.c45212_1_1917,3-6.c14904_1_3219,2-3.c55…
GO:0022857	transmembrane transporter activity	molecular_function	0.0004457	0.023636	112	974	3041	36454	3-6.c18251_1_3460,2-3.c42948_1_2381,3-6.c15560_1_3807,2-3.c37094_1_2355,2-3.c8210_4_2137,2-3.c43967_1_2629,3-6.c17071_1_3282,3-6.c6377_1_2921,2-3.c30376_2_2481,2-3.c27489_3_2285,2-3.c47530_1_2410,3-6.c9407_1_3184,2-3.c6334_1_2402,2-3.c38757_2_2471,2-3.c1535_51_2104,2-3.c53271_1_2229,2-3.c5453_19_2306,1-2.c33167_1_1765,2-3.c54643_1_2286,3-6.c9389_1_2696,2-3.c7316_6_2262,2-3.c52868_1_1990,2-3.c1531…
GO:0001775	cell activation	biological_process	0.00045542	0.023907	27	974	496	36454	2-3.c55873_1_2593,2-3.c17487_1_2295,1-2.c30525_1_1433,2-3.c59800_1_2344,2-3.c10774_1_2535,2-3.c27026_1_2714,3-6.c9638_2_4642,1-2.c52363_4_1326,2-3.c6930_1_4752,2-3.c6912_1_2085,2-3.c33898_1_2559,1-2.c33001_1_1382,2-3.c26433_1_2371,3-6.c9965_1_3297,1-2.c39401_1_1023,2-3.c42885_1_1924,2-3.c33679_1_2534,2-3.c23858_1_2303,1-2.c10655_7_1495,2-3.c60934_1_2136,1-2.c22771_1_1600,2-3.c48647_1_2032,3-6.c48…
GO:0005753	mitochondrial proton-transporting ATP synthase complex	cellular_component	0.00046298	0.024061	15	974	206	36454	2-3.c15162_1_4360,2-3.c48647_1_2032,2-3.c6930_1_4752,2-3.c55873_1_2593,2-3.c33679_1_2534,2-3.c20441_1_4573,1-2.c36385_1_1840,1-2.c39401_1_1023,2-3.c6334_1_2402,2-3.c56143_1_2228,2-3.c10697_1_2089,3-6.c7364_1_3815,3-6.c17099_2_3572,2-3.c49900_1_2283,2-3.c5390_4_1885
GO:0065004	protein-DNA complex assembly	biological_process	0.00054665	0.028128	17	974	252	36454	2-3.c48647_1_2032,2-3.c7324_6_2336,1-2.c6743_13_1255,1-2.c12184_1_1628,2-3.c53607_1_1876,2-3.c1535_51_2104,1-2.c3274_1_1526,1-2.c26301_1_1840,2-3.c6930_1_4752,3-6.c9638_2_4642,2-3.c4637_1_2229,1-2.c5936_7_1834,2-3.c52071_2_2225,2-3.c55873_1_2593,2-3.c8054_1_2740,2-3.c33898_1_2559,2-3.c2404_3_2428
GO:0006812	cation transport	biological_process	0.00058007	0.029555	73	974	1840	36454	2-3.c6930_1_4752,1-2.c10762_3_1650,2-3.c13069_2_1849,2-3.c14019_2_2199,2-3.c30847_1_2507,3-6.c14620_1_3298,2-3.c35644_1_2373,1-2.c39401_1_1023,1-2.c46579_1_6499,1-2.c3966_2_1467,2-3.c5390_4_1885,3-6.c17099_2_3572,2-3.c48647_1_2032,2-3.c23858_1_2303,2-3.c33679_1_2534,2-3.c45626_2_2246,2-3.c48043_1_2498,2-3.c7316_6_2262,3-6.c9389_1_2696,2-3.c5453_19_2306,3-6.c16117_1_3156,3-6.c17549_2_3336,1-2.c235…
GO:0051382	kinetochore assembly	biological_process	0.00061611	0.030788	13	974	165	36454	2-3.c2404_3_2428,1-2.c26301_1_1840,2-3.c33898_1_2559,2-3.c8054_1_2740,2-3.c1535_51_2104,2-3.c52071_2_2225,2-3.c55873_1_2593,2-3.c4637_1_2229,1-2.c5936_7_1834,2-3.c7324_6_2336,2-3.c48647_1_2032,2-3.c6930_1_4752,3-6.c9638_2_4642
GO:0051383	kinetochore organization	biological_process	0.00061611	0.030788	13	974	165	36454	2-3.c6930_1_4752,2-3.c7324_6_2336,2-3.c48647_1_2032,3-6.c9638_2_4642,1-2.c5936_7_1834,2-3.c4637_1_2229,2-3.c52071_2_2225,2-3.c55873_1_2593,2-3.c1535_51_2104,2-3.c8054_1_2740,2-3.c33898_1_2559,2-3.c2404_3_2428,1-2.c26301_1_1840
GO:0005794	Golgi apparatus	cellular_component	0.00068017	0.033665	21	974	347	36454	2-3.c33898_1_2559,3-6.c3288_3_3322,2-3.c10774_1_2535,2-3.c5092_1_2188,2-3.c27026_1_2714,2-3.c8103_1_2358,3-6.c9638_2_4642,2-3.c8142_1_2670,2-3.c26486_1_2026,2-3.c1535_51_2104,2-3.c12252_1_2080,1-2.c28904_2_1640,2-3.c40815_1_2441,2-3.c44851_3_2648,2-3.c33679_1_2534,2-3.c51358_3_2539,2-3.c61410_2_2165,2-3.c56959_1_2553,2-3.c60934_1_2136,2-3.c43967_1_2629,2-3.c7817_5_2185
GO:0003856	3-dehydroquinate synthase activity	molecular_function	0.00075847	0.037186	4	974	16	36454	2-3.c23858_1_2303,2-3.c8142_1_2670,2-3.c51358_3_2539,2-3.c44851_3_2648
GO:0015077	monovalent inorganic cation transmembrane transporter activity	molecular_function	0.0008014	0.038005	48	974	1102	36454	3-6.c17099_2_3572,2-3.c49900_1_2283,2-3.c10697_1_2089,1-2.c3966_2_1467,1-2.c39106_1_1697,2-3.c5390_4_1885,1-2.c39401_1_1023,2-3.c35644_1_2373,1-2.c36385_1_1840,2-3.c56143_1_2228,2-3.c13069_2_1849,2-3.c52979_1_2420,2-3.c30833_1_2445,2-3.c15162_1_4360,2-3.c6930_1_4752,1-2.c10762_3_1650,2-3.c48966_1_2694,1-2.c48709_1_1196,2-3.c8083_1_2296,2-3.c20441_1_4573,2-3.c33679_1_2534,2-3.c24489_1_2627,2-3.c23…
GO:0051258	protein polymerization	biological_process	0.00080635	0.038005	28	974	544	36454	1-2.c30525_1_1433,2-3.c10774_1_2535,2-3.c17487_1_2295,2-3.c55873_1_2593,2-3.c27026_1_2714,1-2.c52363_4_1326,2-3.c6930_1_4752,2-3.c6912_1_2085,3-6.c9638_2_4642,3-6.c9965_1_3297,2-3.c33898_1_2559,1-2.c33001_1_1382,2-3.c26433_1_2371,1-2.c39401_1_1023,2-3.c42885_1_1924,2-3.c33679_1_2534,3-6.c3228_3_3279,1-2.c10655_7_1495,2-3.c23858_1_2303,2-3.c60934_1_2136,2-3.c48647_1_2032,1-2.c22771_1_1600,3-6.c480…
GO:0043229	intracellular organelle	cellular_component	0.00080731	0.038005	254	974	7924	36454	2-3.c55912_1_2170,2-3.c19510_1_2076,2-3.c52071_2_2225,1-2.c2477_16_1473,2-3.c18299_377_2301,3-6.c4767_1_4049,1-2.c5936_7_1834,2-3.c27595_1_2576,2-3.c28484_1_2018,3-6.c9965_1_3297,1-2.c9208_1_1378,1-2.c19058_1_1772,2-3.c22679_1_2401,2-3.c49298_1_2047,1-2.c2622_5_1689,2-3.c35212_1_1923,2-3.c42099_1_2203,2-3.c7324_6_2336,2-3.c36029_1_2680,1-2.c42902_2_1254,2-3.c12088_1_2321,2-3.c8142_1_2670,3-6.c736…
GO:0043234	protein complex	cellular_component	0.00081205	0.038005	248	974	7713	36454	1-2.c48220_1_1626,1-2.c9181_5_1822,2-3.c5425_1_2117,3-6.c3858_1_3461,1-2.c2213_17_1371,2-3.c17874_1_2313,3-6.c14609_1_2782,1-2.c24575_1_1415,1-2.c37202_6_1798,2-3.c40877_1_2244,1-2.c42981_1_1575,3-6.c13315_1_2544,2-3.c40171_1_2677,2-3.c49305_1_2236,2-3.c51358_3_2539,2-3.c54217_1_1870,2-3.c42885_1_1924,2-3.c53511_1_2050,2-3.c55503_1_2605,2-3.c3573_1_2634,2-3.c22780_1_2027,3-6.c16307_2_3194,2-3.c12…
GO:0007596	blood coagulation	biological_process	0.00083523	0.038005	26	974	488	36454	2-3.c6930_1_4752,2-3.c6912_1_2085,1-2.c52363_4_1326,3-6.c9638_2_4642,2-3.c27026_1_2714,2-3.c10774_1_2535,1-2.c30525_1_1433,2-3.c17487_1_2295,2-3.c55873_1_2593,1-2.c39401_1_1023,3-6.c9965_1_3297,1-2.c33001_1_1382,2-3.c26433_1_2371,2-3.c33898_1_2559,2-3.c48647_1_2032,1-2.c22771_1_1600,2-3.c60934_1_2136,1-2.c10655_7_1495,2-3.c23858_1_2303,2-3.c33679_1_2534,2-3.c42885_1_1924,2-3.c1535_51_2104,3-6.c10…
GO:0050793	regulation of developmental process	biological_process	0.00083864	0.038005	12	974	154	36454	2-3.c26486_1_2026,3-6.c10457_1_3256,2-3.c26433_1_2371,1-2.c2213_17_1371,2-3.c46068_1_2332,1-2.c3020_1_1322,3-6.c9638_2_4642,2-3.c46721_1_2484,2-3.c42885_1_1924,2-3.c33679_1_2534,2-3.c20165_1_2210,1-2.c10655_7_1495
GO:0006811	ion transport	biological_process	0.00084051	0.038005	92	974	2457	36454	2-3.c37094_1_2355,3-6.c18251_1_3460,2-3.c1535_51_2104,2-3.c22907_1_2592,2-3.c38757_2_2471,2-3.c6334_1_2402,3-6.c17071_1_3282,3-6.c6377_1_2921,2-3.c47530_1_2410,2-3.c30376_2_2481,1-2.c13744_1_1494,2-3.c56134_2_1843,2-3.c7316_6_2262,3-6.c9389_1_2696,2-3.c1495_57_2357,1-2.c33167_1_1765,2-3.c5453_19_2306,1-2.c5969_1_1826,3-6.c16117_1_3156,3-6.c17549_2_3336,2-3.c46122_1_1880,1-2.c23501_2_1423,1-2.c384…
GO:0009309	amine biosynthetic process	biological_process	0.00084098	0.038005	10	974	108	36454	2-3.c23858_1_2303,2-3.c51358_3_2539,2-3.c50110_1_4656,2-3.c13088_1_2345,2-3.c8142_1_2670,2-3.c29402_2_2319,3-6.c9713_1_3372,2-3.c44851_3_2648,2-3.c6551_14_2557,2-3.c54887_1_2006
GO:0042401	cellular biogenic amine biosynthetic process	biological_process	0.00084098	0.038005	10	974	108	36454	2-3.c50110_1_4656,2-3.c13088_1_2345,2-3.c51358_3_2539,2-3.c23858_1_2303,2-3.c54887_1_2006,2-3.c44851_3_2648,3-6.c9713_1_3372,2-3.c6551_14_2557,2-3.c8142_1_2670,2-3.c29402_2_2319
GO:0005215	transporter activity	molecular_function	0.00085479	0.038296	117	974	3259	36454	2-3.c15318_1_2101,1-2.c38437_2_1785,2-3.c52868_1_1990,3-6.c16117_1_3156,3-6.c17549_2_3336,2-3.c46122_1_1880,1-2.c23501_2_1423,3-6.c3288_3_3322,2-3.c5453_19_2306,2-3.c53271_1_2229,1-2.c33167_1_1765,2-3.c7316_6_2262,3-6.c9389_1_2696,2-3.c56134_2_1843,2-3.c54643_1_2286,2-3.c30376_2_2481,2-3.c27489_3_2285,2-3.c47530_1_2410,3-6.c6377_1_2921,3-6.c17071_1_3282,2-3.c38757_2_2471,2-3.c6334_1_2402,2-3.c153…
GO:0048870	cell motility	biological_process	0.00087289	0.038444	27	974	515	36454	1-2.c26301_1_1840,1-2.c2213_17_1371,2-3.c26486_1_2026,2-3.c1535_51_2104,2-3.c33679_1_2534,2-3.c51358_3_2539,2-3.c42885_1_1924,1-2.c20067_1_1430,2-3.c23858_1_2303,1-2.c10655_7_1495,1-2.c35308_1_1346,2-3.c37094_1_2355,2-3.c59380_1_2205,3-6.c10457_1_3256,2-3.c9129_4_2096,1-2.c33001_1_1382,2-3.c26433_1_2371,2-3.c33898_1_2559,3-6.c9965_1_3297,2-3.c13124_6_2330,3-6.c14904_1_3219,1-2.c45212_1_1917,2-3.c…
GO:0051674	localization of cell	biological_process	0.00087289	0.038444	27	974	515	36454	2-3.c28863_1_2110,2-3.c6912_1_2085,3-6.c9638_2_4642,1-2.c45212_1_1917,3-6.c14904_1_3219,2-3.c56179_1_2622,2-3.c3950_9_2100,2-3.c9129_4_2096,3-6.c10457_1_3256,3-6.c9965_1_3297,2-3.c13124_6_2330,1-2.c33001_1_1382,2-3.c33898_1_2559,2-3.c26433_1_2371,2-3.c37094_1_2355,2-3.c59380_1_2205,2-3.c33679_1_2534,2-3.c51358_3_2539,2-3.c42885_1_1924,1-2.c35308_1_1346,1-2.c10655_7_1495,2-3.c23858_1_2303,1-2.c200…
GO:1901607	alpha-amino acid biosynthetic process	biological_process	0.0009223	0.040279	21	974	363	36454	1-2.c35660_1_1401,2-3.c23223_1_2420,2-3.c17654_1_2040,2-3.c21143_1_2514,1-2.c24161_1_1685,2-3.c55873_1_2593,2-3.c30556_1_1823,2-3.c42994_1_2295,2-3.c40434_1_2419,2-3.c29402_2_2319,2-3.c46479_1_2630,3-6.c9713_1_3372,2-3.c23858_1_2303,2-3.c51358_3_2539,2-3.c48647_1_2032,2-3.c50110_1_4656,3-6.c2707_7_3152,2-3.c14456_1_2499,2-3.c8142_1_2670,2-3.c44851_3_2648,2-3.c49442_1_2429
GO:0051641	cellular localization	biological_process	0.00095447	0.041337	85	974	2233	36454	2-3.c51358_3_2539,2-3.c42885_1_1924,2-3.c40171_1_2677,2-3.c7324_6_2336,1-2.c39181_1_1599,2-3.c40877_1_2244,2-3.c8142_1_2670,1-2.c37202_6_1798,2-3.c41947_2_2374,1-2.c9181_5_1822,3-6.c14904_1_3219,1-2.c45212_1_1917,2-3.c52071_2_2225,2-3.c55873_1_2593,1-2.c47874_234_1695,2-3.c36229_1_2264,1-2.c5936_7_1834,1-2.c51398_2_1624,2-3.c6912_1_2085,2-3.c19859_1_2465,1-2.c26250_1_1382,3-6.c9965_1_3297,2-3.c13…
GO:0022891	substrate-specific transmembrane transporter activity	molecular_function	0.00096439	0.041421	88	974	2333	36454	2-3.c43967_1_2629,2-3.c37094_1_2355,2-3.c42948_1_2381,3-6.c15560_1_3807,3-6.c18251_1_3460,2-3.c47530_1_2410,2-3.c30376_2_2481,3-6.c17071_1_3282,3-6.c6377_1_2921,2-3.c1535_51_2104,2-3.c38757_2_2471,2-3.c6334_1_2402,3-6.c9407_1_3184,1-2.c33167_1_1765,2-3.c5453_19_2306,3-6.c9389_1_2696,2-3.c7316_6_2262,2-3.c54643_1_2286,1-2.c38437_2_1785,2-3.c15318_1_2101,1-2.c23501_2_1423,3-6.c16117_1_3156,3-6.c175…
GO:0032501	multicellular organismal process	biological_process	0.0009847	0.041947	65	974	1621	36454	2-3.c15394_2_2479,2-3.c53607_1_1876,3-6.c4802_1_2848,3-6.c6570_1_3062,2-3.c60934_1_2136,2-3.c48647_1_2032,2-3.c35112_2_2242,2-3.c33679_1_2534,2-3.c23858_1_2303,2-3.c20165_1_2210,3-6.c14620_1_3298,1-2.c39401_1_1023,3-6.c6557_1_3292,3-6.c15013_1_2780,2-3.c55697_1_2638,2-3.c6930_1_4752,2-3.c17487_1_2295,2-3.c10774_1_2535,1-2.c30525_1_1433,2-3.c1535_51_2104,3-6.c13750_1_2763,1-2.c22771_1_1600,1-2.c39…
GO:0044424	intracellular part	cellular_component	0.001081	0.04558	339	974	10981	36454	1-2.c45212_1_1917,2-3.c19510_1_2076,2-3.c27595_1_2576,1-2.c9208_1_1378,3-6.c9965_1_3297,1-2.c2622_5_1689,2-3.c35212_1_1923,2-3.c49298_1_2047,2-3.c12300_1_2072,2-3.c33104_1_2097,2-3.c62543_70_2628,1-2.c19058_1_1772,2-3.c36029_1_2680,1-2.c10818_3_1710,1-2.c14617_5_1744,3-6.c7364_1_3815,2-3.c8820_1_2273,2-3.c8142_1_2670,1-2.c42902_2_1254,2-3.c33206_1_2651,2-3.c10825_1_4355,1-2.c14723_1_1558,2-3.c371…
GO:0005102	receptor binding	molecular_function	0.0010875	0.04558	55	974	1324	36454	3-6.c4802_1_2848,1-2.c26301_1_1840,3-6.c10258_2_3035,2-3.c15394_2_2479,2-3.c26486_1_2026,1-2.c38805_1_1794,2-3.c33679_1_2534,1-2.c10655_7_1495,2-3.c23858_1_2303,1-2.c2554_13_1440,2-3.c12580_6_2257,2-3.c60934_1_2136,2-3.c48647_1_2032,1-2.c28042_2_1509,2-3.c49900_1_2283,2-3.c55697_1_2638,1-2.c33001_1_1382,2-3.c26433_1_2371,1-2.c39401_1_1023,1-2.c36385_1_1840,2-3.c24300_1_2218,3-6.c13421_1_3474,2-3.…
GO:0044421	extracellular region part	cellular_component	0.001116	0.046162	37	974	798	36454	2-3.c55873_1_2593,2-3.c27026_1_2714,2-3.c6912_1_2085,3-6.c9965_1_3297,2-3.c33898_1_2559,3-6.c14050_1_3134,2-3.c42885_1_1924,1-2.c20694_5_1787,1-2.c22771_1_1600,3-6.c7222_1_3160,1-2.c18325_5_1432,3-6.c15123_1_2978,1-2.c2213_17_1371,3-6.c3881_1_4075,2-3.c1535_51_2104,1-2.c30525_1_1433,2-3.c10774_1_2535,2-3.c17487_1_2295,1-2.c7476_1_2657,1-2.c52363_4_1326,2-3.c6930_1_4752,3-6.c9638_2_4642,1-2.c33001…
GO:0005622	intracellular	cellular_component	0.0011192	0.046162	341	974	11061	36454	2-3.c27595_1_2576,1-2.c45212_1_1917,2-3.c19510_1_2076,2-3.c49298_1_2047,2-3.c12300_1_2072,1-2.c2622_5_1689,2-3.c35212_1_1923,1-2.c19058_1_1772,2-3.c33104_1_2097,2-3.c62543_70_2628,1-2.c9208_1_1378,3-6.c9965_1_3297,2-3.c36029_1_2680,3-6.c7364_1_3815,2-3.c8820_1_2273,1-2.c10818_3_1710,1-2.c14617_5_1744,2-3.c8142_1_2670,1-2.c42902_2_1254,2-3.c30833_1_2445,2-3.c33206_1_2651,2-3.c10825_1_4355,1-2.c147…
GO:0051087	chaperone binding	molecular_function	0.0011619	0.047548	8	974	76	36454	2-3.c48755_1_1962,3-6.c9404_1_3171,1-2.c36385_1_1840,2-3.c21299_1_2340,2-3.c52868_1_1990,2-3.c23858_1_2303,2-3.c33679_1_2534,2-3.c51358_3_2539
GO:0009152	purine ribonucleotide biosynthetic process	biological_process	0.0011995	0.0487	21	974	372	36454	2-3.c33679_1_2534,2-3.c48647_1_2032,3-6.c7364_1_3815,2-3.c6334_1_2402,2-3.c20441_1_4573,2-3.c55873_1_2593,1-2.c10762_3_1650,2-3.c6930_1_4752,2-3.c15162_1_4360,2-3.c15318_1_2101,2-3.c59451_1_2544,2-3.c5390_4_1885,1-2.c3966_2_1467,2-3.c10697_1_2089,3-6.c17099_2_3572,2-3.c49900_1_2283,2-3.c56143_1_2228,1-2.c23501_2_1423,2-3.c35644_1_2373,1-2.c39401_1_1023,1-2.c36385_1_1840

## Sheet: Annotation
Annotations of Genes at the last column of sheet GO annotations of DETs
GeneID	NR GI	NR ID	NR Score	NR Evalue	NR Description	NT GI	NT ID	NT Score	NT Evalue	NT Description	KO ID	KO Name	KO Description	Http Link	Swissprot ID	Swissprot Score	Swissprot Evalue	Swissprot Description	PFAM ID	PFAM description	Gene Ontology Biological Pathway	BP Description	Gene Ontology Molecular Function	MF Description	Gene Ontology Cellular Component	CC Description	KOG ID	KOG Description
2-3.c35212_1_1923	--	--	--	--	--	--	--	--	--	--	--	--	--	--	--	--	--	--	PF17070	30S ribosomal protein Thx	--	--	--	--	GO:0005840	ribosome	--	--
2-3.c48469_1_2226	--	--	--	--	--	--	--	--	--	--	--	--	--	--	--	--	--	--	PF01757	Acyltransferase family	--	--	GO:0016747	transferase activity, transferring acyl groups other than amino-acyl groups	--	--	--	--
1-2.c13720_1_1667	--	--	--	--	--	--	--	--	--	--	--	--	--	--	--	--	--	--	PF05829	Adenovirus late L2 mu core protein (Protein X)	--	--	GO:0003677	DNA binding	GO:0019013	viral nucleocapsid	--	--
2-3.c10697_1_2089	--	--	--	--	--	--	--	--	--	--	--	--	--	--	--	--	--	--	PF00895	ATP synthase protein 8	GO:0015986	ATP synthesis coupled proton transport	GO:0015078	proton transmembrane transporter activity	GO:0000276	mitochondrial proton-transporting ATP synthase complex, coupling factor F(o)	--	--
2-3.c45545_1_2183	--	--	--	--	--	--	--	--	--	--	--	--	--	--	--	--	--	--	PF03279//PF00614//PF01059	Bacterial lipid A biosynthesis acyltransferase//Phospholipase D Active site motif//NADH-ubiquinone oxidoreductase chain 4, amino terminus	GO:0055114//GO:0006120	oxidation-reduction process//mitochondrial electron transport, NADH to ubiquinone	GO:0003824//GO:0016740	catalytic activity//transferase activity	GO:0016021	integral component of membrane	--	--
2-3.c21195_1_2536	--	--	--	--	--	--	--	--	--	--	--	--	--	--	--	--	--	--	PF17333	Beta defensin 136	GO:0042742	defense response to bacterium	--	--	--	--	--	--
2-3.c7798_1_2457	--	--	--	--	--	--	--	--	--	--	--	--	--	--	--	--	--	--	PF06753	Bradykinin	GO:0007165	signal transduction	GO:0005179	hormone activity	GO:0005576	extracellular region	--	--
1-2.c49422_1_1467	--	--	--	--	--	--	--	--	--	--	--	--	--	--	--	--	--	--	PF04103	CD20-like family	--	--	--	--	GO:0016021	integral component of membrane	--	--
2-3.c19766_2_2638	--	--	--	--	--	--	--	--	--	--	--	--	--	--	--	--	--	--	PF04509	CheC-like family	--	--	GO:0016787	hydrolase activity	--	--	--	--
2-3.c48509_1_2612	--	--	--	--	--	--	--	--	--	--	--	--	--	--	--	--	--	--	PF00969	Class II histocompatibility antigen, beta domain	GO:0006955//GO:0019882	immune response//antigen processing and presentation	--	--	GO:0042613//GO:0016020	MHC class II protein complex//membrane	--	--
2-3.c36692_1_2181	--	--	--	--	--	--	--	--	--	--	--	--	--	--	--	--	--	--	PF08655	DASH complex subunit Ask1	GO:0008608	attachment of spindle microtubules to kinetochore	--	--	GO:0072686//GO:0042729	mitotic spindle//DASH complex	--	--
2-3.c45953_1_2356	--	--	--	--	--	--	--	--	--	--	--	--	--	--	--	--	--	--	PF08655//PF10541	DASH complex subunit Ask1//Nuclear envelope localisation domain	GO:0008608	attachment of spindle microtubules to kinetochore	--	--	GO:0072686//GO:0042729//GO:0016021	mitotic spindle//DASH complex//integral component of membrane	--	--
2-3.c22743_1_2511	--	--	--	--	--	--	--	--	--	--	--	--	--	--	--	--	--	--	PF09004	Domain of unknown function (DUF1891)	GO:0055114	oxidation-reduction process	GO:0016706//GO:0008168	2-oxoglutarate-dependent dioxygenase activity//methyltransferase activity	--	--	--	--
1-2.c11125_1_1387	--	--	--	--	--	--	--	--	--	--	--	--	--	--	--	--	--	--	PF03028	Dynein heavy chain region D6 P-loop domain	GO:0007017//GO:0007018	microtubule-based process//microtubule-based movement	GO:0003777	microtubule motor activity	GO:0030286//GO:0005874	dynein complex//microtubule	--	--
2-3.c22679_1_2401	--	--	--	--	--	--	--	--	--	--	--	--	--	--	--	--	--	--	PF01132	Elongation factor P (EF-P) OB domain	GO:0006448//GO:0006414	regulation of translational elongation//translational elongation	GO:0003746	translation elongation factor activity	GO:0005840	ribosome	--	--
2-3.c45911_1_2150	--	--	--	--	--	--	--	--	--	--	--	--	--	--	--	--	--	--	PF09285	Elongation factor P, C-terminal	GO:0043043	peptide biosynthetic process	--	--	GO:0005737	cytoplasm	--	--
2-3.c16004_1_2235	--	--	--	--	--	--	--	--	--	--	--	--	--	--	--	--	--	--	PF01309	Equine arteritis virus small envelope glycoprotein	--	--	--	--	GO:0019031	viral envelope	--	--
2-3.c20611_1_2286	--	--	--	--	--	--	--	--	--	--	--	--	--	--	--	--	--	--	PF16047	Frog antimicrobial peptide	GO:0042742	defense response to bacterium	--	--	--	--	--	--
2-3.c52646_1_2389	--	--	--	--	--	--	--	--	--	--	--	--	--	--	--	--	--	--	PF03615	GCM motif protein	GO:0006355	regulation of transcription, DNA-templated	GO:0003677	DNA binding	--	--	--	--
1-2.c4229_1_1562	--	--	--	--	--	--	--	--	--	--	--	--	--	--	--	--	--	--	PF02053	Gene 66 (IR5) protein	--	--	GO:0008270	zinc ion binding	--	--	--	--
2-3.c46721_1_2484	--	--	--	--	--	--	--	--	--	--	--	--	--	--	--	--	--	--	PF16647	Granulocyte colony-stimulating factor	GO:0045639//GO:0007165	positive regulation of myeloid cell differentiation//signal transduction	GO:0005125	cytokine activity	--	--	--	--
2-3.c54695_1_2043	--	--	--	--	--	--	--	--	--	--	--	--	--	--	--	--	--	--	PF05297	Herpesvirus latent membrane protein 1 (LMP1)	GO:0019087	transformation of host cell by virus	--	--	GO:0016021	integral component of membrane	--	--
2-3.c24092_1_2213	--	--	--	--	--	--	--	--	--	--	--	--	--	--	--	--	--	--	PF08089	Huwentoxin-II family	GO:0009405	pathogenesis	GO:0090729	toxin activity	GO:0005576	extracellular region	--	--
2-3.c25947_1_2264	--	--	--	--	--	--	--	--	--	--	--	--	--	--	--	--	--	--	PF00665	Integrase core domain	GO:0015074	DNA integration	--	--	--	--	--	--
2-3.c25604_1_2739	--	--	--	--	--	--	--	--	--	--	--	--	--	--	--	--	--	--	PF14865	Macin	GO:0006952	defense response	--	--	--	--	--	--
2-3.c49298_1_2047	--	--	--	--	--	--	--	--	--	--	--	--	--	--	--	--	--	--	PF02792	Mago nashi protein	GO:0008380	RNA splicing	--	--	GO:0035145	exon-exon junction complex	--	--
2-3.c34301_1_2388	--	--	--	--	--	--	--	--	--	--	--	--	--	--	--	--	--	--	PF04611	Mating type protein A alpha Y mating type dependent binding region	GO:0006355//GO:0019953	regulation of transcription, DNA-templated//sexual reproduction	--	--	--	--	--	--
1-2.c46579_1_6499	--	--	--	--	--	--	--	--	--	--	--	--	--	--	--	--	--	--	PF05052//PF00253	MerE protein//Ribosomal protein S14p/S29e	GO:0015694//GO:0006412//GO:0042254	mercury ion transport//translation//ribosome biogenesis	GO:0003735//GO:0015097	structural constituent of ribosome//mercury ion transmembrane transporter activity	GO:0016020//GO:0005840	membrane//ribosome	--	--
2-3.c61189_1_2353	--	--	--	--	--	--	--	--	--	--	--	--	--	--	--	--	--	--	PF08202	Mis12-Mtw1 protein family	GO:0007059//GO:0051301	chromosome segregation//cell division	--	--	GO:0000444	MIS12/MIND type complex	--	--
1-2.c39181_1_1599	--	--	--	--	--	--	--	--	--	--	--	--	--	--	--	--	--	--	PF17112	Mitochondrial import receptor subunit Tom6, fungal	GO:0030150	protein import into mitochondrial matrix	--	--	GO:0005742	mitochondrial outer membrane translocase complex	--	--
2-3.c14150_1_2287	--	--	--	--	--	--	--	--	--	--	--	--	--	--	--	--	--	--	PF09243	Mitochondrial small ribosomal subunit Rsm22	GO:0006412	translation	GO:0008168	methyltransferase activity	--	--	--	--
2-3.c46122_1_1880	--	--	--	--	--	--	--	--	--	--	--	--	--	--	--	--	--	--	PF04066	Multiple resistance and pH regulation protein F (MrpF / PhaF)	GO:0034220//GO:0006811	ion transmembrane transport//ion transport	GO:0015075	ion transmembrane transporter activity	GO:0016021	integral component of membrane	--	--
2-3.c15340_1_2529	--	--	--	--	--	--	--	--	--	--	--	--	--	--	--	--	--	--	PF01059//PF00614//PF03279	NADH-ubiquinone oxidoreductase chain 4, amino terminus//Phospholipase D Active site motif//Bacterial lipid A biosynthesis acyltransferase	GO:0055114//GO:0006120	oxidation-reduction process//mitochondrial electron transport, NADH to ubiquinone	GO:0003824//GO:0016740	catalytic activity//transferase activity	GO:0016021	integral component of membrane	--	--
2-3.c47920_1_2353	--	--	--	--	--	--	--	--	--	--	--	--	--	--	--	--	--	--	PF07531	NHR1 homology to TAF	GO:0006355	regulation of transcription, DNA-templated	--	--	--	--	--	--
2-3.c61063_1_2352	--	--	--	--	--	--	--	--	--	--	--	--	--	--	--	--	--	--	PF03374	Phage antirepressor protein KilAC domain	--	--	GO:0003677	DNA binding	--	--	--	--
2-3.c59975_1_2339	--	--	--	--	--	--	--	--	--	--	--	--	--	--	--	--	--	--	PF08417	Pheophorbide a oxygenase	GO:0055114	oxidation-reduction process	GO:0010277	chlorophyllide a oxygenase [overall] activity	--	--	--	--
2-3.c41215_1_2572	--	--	--	--	--	--	--	--	--	--	--	--	--	--	--	--	--	--	PF08104	Ponericin L family	GO:0045087	innate immune response	--	--	GO:0005576	extracellular region	--	--
2-3.c40877_1_2244	--	--	--	--	--	--	--	--	--	--	--	--	--	--	--	--	--	--	PF09802	Preprotein translocase subunit Sec66	GO:0031204	posttranslational protein targeting to membrane, translocation	--	--	GO:0031207	Sec62/Sec63 complex	--	--
2-3.c40223_1_2454	--	--	--	--	--	--	--	--	--	--	--	--	--	--	--	--	--	--	PF09329	Primase zinc finger	GO:0006260	DNA replication	--	--	GO:0005634	nucleus	--	--
2-3.c33125_1_2127	--	--	--	--	--	--	--	--	--	--	--	--	--	--	--	--	--	--	PF15172	Prolactin-releasing peptide	GO:0007165	signal transduction	GO:0005179	hormone activity	--	--	--	--
2-3.c3785_1_2085	--	--	--	--	--	--	--	--	--	--	--	--	--	--	--	--	--	--	PF01679	Proteolipid membrane potential modulator	--	--	--	--	GO:0016021	integral component of membrane	--	--
2-3.c47320_1_2436	--	--	--	--	--	--	--	--	--	--	--	--	--	--	--	--	--	--	PF00832	Ribosomal L39 protein	GO:0042254//GO:0006412	ribosome biogenesis//translation	GO:0003735	structural constituent of ribosome	GO:0005840	ribosome	--	--
3-6.c14303_1_3227	--	--	--	--	--	--	--	--	--	--	--	--	--	--	--	--	--	--	PF01197//PF11575	Ribosomal protein L31//FhuF 2Fe-2S C-terminal domain	GO:0042254//GO:0006412	ribosome biogenesis//translation	GO:0051537//GO:0003735	2 iron, 2 sulfur cluster binding//structural constituent of ribosome	GO:0005840	ribosome	--	--
2-3.c39859_1_2641	--	--	--	--	--	--	--	--	--	--	--	--	--	--	--	--	--	--	PF01599	Ribosomal protein S27a	GO:0006412//GO:0042254	translation//ribosome biogenesis	GO:0003735	structural constituent of ribosome	GO:0005840	ribosome	--	--
3-6.c6273_1_2773	--	--	--	--	--	--	--	--	--	--	--	--	--	--	--	--	--	--	PF04565//PF00320	RNA polymerase Rpb2, domain 3//GATA zinc finger	GO:0006351//GO:0006144//GO:0006355//GO:0006206	transcription, DNA-templated//purine nucleobase metabolic process//regulation of transcription, DNA-templated//pyrimidine nucleobase metabolic process	GO:0043565//GO:0003899//GO:0008270//GO:0003677	sequence-specific DNA binding//DNA-directed 5'-3' RNA polymerase activity//zinc ion binding//DNA binding	GO:0005730	nucleolus	--	--
2-3.c35777_1_2117	--	--	--	--	--	--	--	--	--	--	--	--	--	--	--	--	--	--	PF09494	Slx4 endonuclease	GO:0006308//GO:0006281//GO:0006260	DNA catabolic process//DNA repair//DNA replication	GO:0017108	5'-flap endonuclease activity	GO:0005634//GO:0033557	nucleus//Slx1-Slx4 complex	--	--
1-2.c39273_1_1314	--	--	--	--	--	--	--	--	--	--	--	--	--	--	--	--	--	--	PF06003	Survival motor neuron protein (SMN)	GO:0006397	mRNA processing	GO:0003723	RNA binding	GO:0005634//GO:0005737	nucleus//cytoplasm	--	--
3-6.c6645_1_2723	--	--	--	--	--	--	--	--	--	--	--	--	--	--	--	--	--	--	PF00927	Transglutaminase family, C-terminal ig like domain	GO:0018149	peptide cross-linking	GO:0003810	protein-glutamine gamma-glutamyltransferase activity	--	--	--	--
2-3.c20261_1_2494	--	--	--	--	--	--	--	--	--	--	--	--	--	--	Q54UW4	128	9.9e-06	Bromodomain-containing protein DDB_G0280777 OS=Dictyostelium discoideum OX=44689 GN=DDB_G0280777 PE=4 SV=1	--	--	--	--	--	--	--	--	--	--
3-6.c6136_1_3157	--	--	--	--	--	--	--	--	--	--	K07993	MMP11	matrix metalloproteinase-11 (stromelysin 3)	http://www.genome.jp/dbget-bin/www_bget?ko:K07993	--	--	--	--	PF00818	Ice nucleation protein repeat	--	--	--	--	GO:0009279	cell outer membrane	--	--
2-3.c21080_1_2191	--	--	--	--	--	AC239212.3	AC239212	50	4.20665e-14	Chrysemys picta BAC clone CHY3-114H12 from chromosome unknown, complete sequence	--	--	--	--	--	--	--	--	--	--	--	--	--	--	--	--	--	--
2-3.c30899_1_2507	--	--	--	--	--	AC239212.3	AC239212	53	1.01758e-15	Chrysemys picta BAC clone CHY3-114H12 from chromosome unknown, complete sequence	--	--	--	--	--	--	--	--	PF10033	Autophagy-related protein 13	GO:0006914	autophagy	--	--	GO:1990316	Atg1/ULK1 kinase complex	--	--
2-3.c12634_1_2112	--	--	--	--	--	AC239513.2	AC239513	54	2.36904e-16	Chrysemys picta BAC clone CHY3-47H12 from chromosome unknown, complete sequence	--	--	--	--	--	--	--	--	--	--	--	--	--	--	--	--	--	--
2-3.c10813_1_2144	--	--	--	--	--	LR699158.1	LR699158	49	1.44845e-13	Geotrypetes seraphini genome assembly, chromosome: 13	--	--	--	--	--	--	--	--	--	--	--	--	--	--	--	--	--	--
3-6.c13666_1_2797	--	--	--	--	--	LR699158.1	LR699158	39	6.88118e-08	Geotrypetes seraphini genome assembly, chromosome: 13	--	--	--	--	--	--	--	--	PF05975	Bacterial ABC transporter protein EcsB	--	--	--	--	GO:0016021	integral component of membrane	--	--
1-2.c44303_1_1791	--	--	--	--	--	LR699159.1	LR699159	43	2.61229e-10	Geotrypetes seraphini genome assembly, chromosome: 14	--	--	--	--	--	--	--	--	--	--	--	--	--	--	--	--	--	--
2-3.c55104_1_2322	--	--	--	--	--	LR699162.1	LR699162	50	4.36697e-14	Geotrypetes seraphini genome assembly, chromosome: 17	--	--	--	--	--	--	--	--	--	--	--	--	--	--	--	--	--	--
2-3.c3235_2_2258	--	--	--	--	--	KY162229.1	KY162229	35	9.24534e-06	Kaloula indochinensis voucher ROM32932 ultra conserved element locus uce-6127 genomic sequence	--	--	--	--	--	--	--	--	--	--	--	--	--	--	--	--	--	--
2-3.c4156_1_2137	--	--	--	--	--	LR535853.1	LR535853	71	8.50201e-26	Mastacembelus armatus genome assembly, chromosome: 21	--	--	--	--	--	--	--	--	--	--	--	--	--	--	--	--	--	--
2-3.c39938_1_2538	--	--	--	--	--	LR535840.1	LR535840	56	2.20918e-17	Mastacembelus armatus genome assembly, chromosome: 8	--	--	--	--	--	--	--	--	--	--	--	--	--	--	--	--	--	--
1-2.c27823_1_1461	--	--	--	--	--	KM252899.1	KM252899	89	5.67877e-36	Microhyla ornata microsatellite MO12 sequence	--	--	--	--	--	--	--	--	--	--	--	--	--	--	--	--	--	--
2-3.c43112_1_2174	--	--	--	--	--	XM_006015748.3	XM_006015748	61	3.19825e-20	PREDICTED: Alligator sinensis TraB domain containing 2B (TRABD2B), transcript variant X1, mRNA	--	--	--	--	--	--	--	--	--	--	--	--	--	--	--	--	--	--
2-3.c26211_1_2402	--	--	--	--	--	XM_004478054.3	XM_004478054	69	1.24003e-24	PREDICTED: Dasypus novemcinctus BCL2 like 11 (BCL2L11), transcript variant X3, mRNA	--	--	--	--	--	--	--	--	--	--	--	--	--	--	--	--	--	--
2-3.c23603_1_2674	--	--	--	--	--	XM_015280082.2	XM_015280082	187	3.50098e-90	PREDICTED: Gallus gallus nuclear factor I B (NFIB), transcript variant X11, mRNA	--	--	--	--	--	--	--	--	--	--	--	--	--	--	--	--	--	--
2-3.c53901_1_2019	--	--	--	--	--	XM_014340454.1	XM_014340454	40	1.37439e-08	PREDICTED: Haplochromis burtoni integrin, alpha V (itgav), mRNA	--	--	--	--	--	--	--	--	PF04148	Transmembrane adaptor Erv26	GO:0006888	endoplasmic reticulum to Golgi vesicle-mediated transport	GO:0097020	COPII adaptor activity	GO:0016021	integral component of membrane	--	--
1-2.c49534_1_1796	--	--	--	--	--	XM_018569537.1	XM_018569537	103	1.16192e-43	PREDICTED: Nanorana parkeri dynamin 2 (DNM2), transcript variant X4, mRNA	--	--	--	--	--	--	--	--	--	--	--	--	--	--	--	--	--	--
2-3.c34718_1_2444	--	--	--	--	--	XM_018561740.1	XM_018561740	281	1.77645e-142	PREDICTED: Nanorana parkeri EMI domain containing 1 (EMID1), mRNA	--	--	--	--	Q91717	130	5.7e-06	Collagen alpha-1(II) chain OS=Xenopus laevis OX=8355 GN=col2a1 PE=2 SV=2	PF07546	EMI domain	--	--	GO:0005515	protein binding	--	--	--	--
1-2.c38395_1_1355	--	--	--	--	--	XM_018558887.1	XM_018558887	181	3.80576e-87	PREDICTED: Nanorana parkeri MAX dimerization protein 1 (MXD1), transcript variant X1, mRNA	--	--	--	--	--	--	--	--	--	--	--	--	--	--	--	--	--	--
3-6.c14536_1_2758	--	--	--	--	--	XM_018559982.1	XM_018559982	87	1.40801e-34	PREDICTED: Nanorana parkeri thrombospondin 2 (THBS2), mRNA	--	--	--	--	--	--	--	--	PF09171//PF09061	N-glycosylase/DNA lyase//Stirrup	GO:0006284	base-excision repair	GO:0016788//GO:0016799//GO:0003906	hydrolase activity, acting on ester bonds//hydrolase activity, hydrolyzing N-glycosyl compounds//DNA-(apurinic or apyrimidinic site) endonuclease activity	--	--	--	--
3-6.c10239_1_2926	--	--	--	--	--	XM_029929783.1	XM_029929783	49	1.98621e-13	PREDICTED: Suricata suricatta lysosomal associated membrane protein 2 (LAMP2), transcript variant X2, mRNA	--	--	--	--	--	--	--	--	--	--	--	--	--	--	--	--	--	--
1-2.c49674_1_1423	--	--	--	--	--	XM_013977467.2	XM_013977467	42	7.54097e-10	PREDICTED: Sus scrofa SRY-box 4 (SOX4), mRNA	--	--	--	--	--	--	--	--	--	--	--	--	--	--	--	--	--	--
2-3.c14826_2_2578	--	--	--	--	--	XM_018228939.1	XM_018228939	146	2.09771e-67	PREDICTED: Xenopus laevis Alport syndrome, mental retardation, midface hypoplasia and elliptocytosis chromosomal region gene 1 L homeolog (ammecr1.L), transcript variant X4, mRNA	--	--	--	--	--	--	--	--	--	--	--	--	--	--	--	--	--	--
2-3.c54887_1_2006	--	--	--	--	--	XM_018257703.1	XM_018257703	36	2.28827e-06	PREDICTED: Xenopus laevis endosialin-like (LOC108713952), mRNA	--	--	--	--	--	--	--	--	PF02675//PF00124//PF00307	S-adenosylmethionine decarboxylase//Photosynthetic reaction centre protein//Calponin homology (CH) domain	GO:0006525//GO:0009772//GO:0006560//GO:0008295//GO:0019684//GO:0006118	arginine metabolic process//photosynthetic electron transport in photosystem II//proline metabolic process//spermidine biosynthetic process//photosynthesis, light reaction//obsolete electron transport	GO:0005515//GO:0045156//GO:0004014	protein binding//electron transporter, transferring electrons within the cyclic electron transport pathway of photosynthesis activity//adenosylmethionine decarboxylase activity	--	--	--	--
2-3.c33007_1_2305	--	--	--	--	--	XM_012962281.3	XM_012962281	51	1.21312e-14	PREDICTED: Xenopus tropicalis ephrin A5 (efna5), transcript variant X1, mRNA	--	--	--	--	--	--	--	--	--	--	--	--	--	--	--	--	--	--
2-3.c28146_1_1987	--	--	--	--	--	XM_012958527.3	XM_012958527	127	5.78686e-57	PREDICTED: Xenopus tropicalis high mobility group AT-hook 2 (hmga2), transcript variant X1, mRNA	--	--	--	--	--	--	--	--	--	--	--	--	--	--	--	--	--	--
3-6.c5228_1_3273	--	--	--	--	--	XR_001923430.2	XR_001923430	208	9.10877e-102	PREDICTED: Xenopus tropicalis neuronal regeneration related protein (nrep), transcript variant X3, ncRNA	--	--	--	--	--	--	--	--	--	--	--	--	--	--	--	--	--	--
1-2.c6585_1_1321	--	--	--	--	--	XM_012963517.3	XM_012963517	263	9.62898e-133	PREDICTED: Xenopus tropicalis synaptotagmin binding cytoplasmic RNA interacting protein (syncrip), transcript variant X7, mRNA	--	--	--	--	--	--	--	--	--	--	--	--	--	--	--	--	--	--
2-3.c36997_1_2517	--	--	--	--	--	LR584398.1	LR584398	95	4.56794e-39	Rhinatrema bivittatum genome assembly, chromosome: 12	--	--	--	--	--	--	--	--	--	--	--	--	--	--	--	--	--	--
3-6.c8715_1_2816	--	--	--	--	--	LR584403.1	LR584403	64	8.76482e-22	Rhinatrema bivittatum genome assembly, chromosome: 17	--	--	--	--	--	--	--	--	--	--	--	--	--	--	--	--	--	--
3-6.c10032_1_2946	--	--	--	--	--	LR584086.1	LR584086	40	1.98857e-08	Scleropages formosus genome assembly, chromosome: 21	--	--	--	--	--	--	--	--	--	--	--	--	--	--	--	--	--	--
2-3.c23090_1_2640	--	--	--	--	--	LR584068.1	LR584068	37	8.38041e-07	Scleropages formosus genome assembly, chromosome: 3	--	--	--	--	--	--	--	--	--	--	--	--	--	--	--	--	--	--
2-3.c21014_1_2551	--	--	--	--	--	LR584071.1	LR584071	42	1.34383e-09	Scleropages formosus genome assembly, chromosome: 6	--	--	--	--	--	--	--	--	--	--	--	--	--	--	--	--	--	--
2-3.c54678_1_2265	--	--	--	--	--	CP026250.1	CP026250	45	2.56162e-11	Scophthalmus maximus chromosome 8	--	--	--	--	--	--	--	--	--	--	--	--	--	--	--	--	--	--
2-3.c16844_1_2430	--	--	--	--	--	LR537131.1	LR537131	94	1.59324e-38	Sparus aurata genome assembly, chromosome: 11	--	--	--	--	--	--	--	--	--	--	--	--	--	--	--	--	--	--
2-3.c18876_2_2569	--	--	--	--	--	LR597462.1	LR597462	36	2.92623e-06	Sphaeramia orbicularis genome assembly, chromosome: 5	--	--	--	--	--	--	--	--	PF00320	GATA zinc finger	GO:0006355	regulation of transcription, DNA-templated	GO:0008270//GO:0043565	zinc ion binding//sequence-specific DNA binding	--	--	--	--
2-3.c8238_1_2510	--	--	--	--	--	LR594555.1	LR594555	36	2.8603e-06	Streptopelia turtur genome assembly, chromosome: Z	--	--	--	--	--	--	--	--	--	--	--	--	--	--	--	--	--	--
2-3.c13088_1_2345	--	--	--	--	--	AC144867.2	AC144867	55	7.32257e-17	Xenopus tropicalis clone ISB-376E5, complete sequence	--	--	--	--	--	--	--	--	PF00124//PF00307//PF07647//PF02675	Photosynthetic reaction centre protein//Calponin homology (CH) domain//SAM domain (Sterile alpha motif)//S-adenosylmethionine decarboxylase	GO:0019684//GO:0006118//GO:0009772//GO:0006525//GO:0008295//GO:0006560	photosynthesis, light reaction//obsolete electron transport//photosynthetic electron transport in photosystem II//arginine metabolic process//spermidine biosynthetic process//proline metabolic process	GO:0045156//GO:0004014//GO:0005515	electron transporter, transferring electrons within the cyclic electron transport pathway of photosynthesis activity//adenosylmethionine decarboxylase activity//protein binding	--	--	--	--
2-3.c2636_32_2205	326922507	XP_003207490.1	2559	7.9e-286	60 kDa heat shock protein, mitochondrial [Meleagris gallopavo]	XM_018576149.1	XM_018576149	1042	0	PREDICTED: Nanorana parkeri heat shock protein family D (Hsp60) member 1 (HSPD1), transcript variant X2, mRNA	K04077	groEL, HSPD1	chaperonin GroEL	http://www.genome.jp/dbget-bin/www_bget?ko:K04077	Q5ZL72	2557	1.9e-287	60 kDa heat shock protein, mitochondrial OS=Gallus gallus OX=9031 GN=HSPD1 PE=1 SV=1	PF06507//PF00118	Auxin response factor//TCP-1/cpn60 chaperonin family	GO:0006355//GO:0009725	regulation of transcription, DNA-templated//response to hormone	GO:0005524//GO:0003677	ATP binding//DNA binding	GO:0005634	nucleus	KOG0356	Mitochondrial chaperonin, Cpn60/Hsp60p
2-3.c40171_1_2677	1564225364	RXM99051.1	2304	3.6e-256	AP-3 complex subunit beta-1 [Acipenser ruthenus]	XM_018557267.1	XM_018557267	885	0	PREDICTED: Nanorana parkeri adaptor related protein complex 3 beta 1 subunit (AP3B1), mRNA	K12397	AP3B	AP-3 complex subunit beta	http://www.genome.jp/dbget-bin/www_bget?ko:K12397	O00203	2061	7.6e-230	AP-3 complex subunit beta-1 OS=Homo sapiens OX=9606 GN=AP3B1 PE=1 SV=3	PF09066//PF01602//PF02985//PF08631//PF02883	Beta2-adaptin appendage, C-terminal sub-domain//Adaptin N terminal region//HEAT repeat//Meiosis protein SPO22/ZIP4 like//Adaptin C-terminal domain	GO:0051321//GO:0016192//GO:0006886	meiotic cell cycle//vesicle-mediated transport//intracellular protein transport	GO:0005515	protein binding	GO:0030117//GO:0030131	membrane coat//clathrin adaptor complex	KOG1060	Vesicle coat complex AP-3, beta subunit
1-2.c36385_1_1840	171846719	AAI61747.1	1043	4.1e-110	apoa5 protein [Xenopus tropicalis]	--	--	--	--	--	K09025	APOA5	apolipoprotein A-V	http://www.genome.jp/dbget-bin/www_bget?ko:K09025	Q6Q788	443	2.2e-42	Apolipoprotein A-V OS=Homo sapiens OX=9606 GN=APOA5 PE=1 SV=1	PF01297//PF02601//PF06705//PF05873//PF14942//PF04513//PF00509//PF11744//PF06009//PF09074//PF07464//PF08287//PF01025//PF01442//PF09036//PF04799//PF03623//PF00523	Zinc-uptake complex component A periplasmic//Exonuclease VII, large subunit//SF-assemblin/beta giardin//ATP synthase D chain, mitochondrial (ATP5H)//Organelle biogenesis, Muted-like protein//Baculovirus polyhedron envelope protein, PEP, C terminus//Haemagglutinin//Aluminium activated malate transporter//Laminin Domain II//Mer2//Apolipophorin-III precursor (apoLp-III)//Spc19//GrpE//Apolipoprotein …	GO:0007172//GO:0016310//GO:0006468//GO:0006869//GO:0015986//GO:0042157//GO:0008053//GO:0030001//GO:0006457//GO:0015743//GO:0006308//GO:0019064//GO:0009069//GO:0007165//GO:0007131//GO:0008608//GO:0007155	signal complex assembly//phosphorylation//protein phosphorylation//lipid transport//ATP synthesis coupled proton transport//lipoprotein metabolic process//mitochondrial fusion//metal ion transport//protein folding//malate transport//DNA catabolic process//fusion of virus membrane with host plasma membrane//serine family amino acid metabolic process//signal transduction//reciprocal meiotic recombi…	GO:0005200//GO:0004674//GO:0003924//GO:0005198//GO:0015078//GO:0008855//GO:0042803//GO:0046872//GO:0051087//GO:0004713//GO:0000774//GO:0046789//GO:0008289//GO:0005096	structural constituent of cytoskeleton//protein serine/threonine kinase activity//GTPase activity//structural molecule activity//proton transmembrane transporter activity//exodeoxyribonuclease VII activity//protein homodimerization activity//metal ion binding//chaperone binding//protein tyrosine kinase activity//adenyl-nucleotide exchange factor activity//host cell surface receptor binding//lipid…	GO:0019031//GO:0030133//GO:0009318//GO:0005856//GO:0042729//GO:0019028//GO:0000794//GO:0016021//GO:0005876//GO:0031083//GO:0005741//GO:0009986//GO:0005925//GO:0005576//GO:0000276	viral envelope//transport vesicle//exodeoxyribonuclease VII complex//cytoskeleton//DASH complex//viral capsid//condensed nuclear chromosome//integral component of membrane//spindle microtubule//BLOC-1 complex//mitochondrial outer membrane//cell surface//focal adhesion//extracellular region//mitochondrial proton-transporting ATP synthase complex, coupling factor F(o)	--	--
2-3.c1656_27_2260	47498020	NP_998849.1	2451	2.7e-273	ATPase family AAA domain-containing protein 3 [Xenopus tropicalis]	XM_018562359.1	XM_018562359	902	0	PREDICTED: Nanorana parkeri ATPase family, AAA domain containing 3A (ATAD3A), transcript variant X1, mRNA	K17681	ATAD3A_B	ATPase family AAA domain-containing protein 3A/B	http://www.genome.jp/dbget-bin/www_bget?ko:K17681	Q6NVR9	2451	3.9e-275	ATPase family AAA domain-containing protein 3 OS=Xenopus tropicalis OX=8364 GN=atad3 PE=2 SV=1	PF02367//PF07728//PF05496//PF17223//PF00004//PF00910	Threonylcarbamoyl adenosine biosynthesis protein TsaE//AAA domain (dynein-related subfamily)//Holliday junction DNA helicase RuvB P-loop domain//Cuticle protein CPCFC//ATPase family associated with various cellular activities (AAA)//RNA helicase	GO:0006310//GO:0002949//GO:0006281	DNA recombination//tRNA threonylcarbamoyladenosine modification//DNA repair	GO:0003723//GO:0016887//GO:0005524//GO:0042302//GO:0003724//GO:0009378	RNA binding//ATPase activity//ATP binding//structural constituent of cuticle//RNA helicase activity//four-way junction helicase activity	GO:0005657//GO:0009379	replication fork//Holliday junction helicase complex	KOG0742	AAA+-type ATPase
1-2.c4311_1_1664	1227986118	XP_021924731.1	267	3.6e-20	axoneme-associated protein mst101(2)-like [Zootermopsis nevadensis]	--	--	--	--	--	--	--	--	--	P20469	130	3.9e-06	Ice nucleation protein InaA OS=Pantoea ananas OX=553 GN=inaA PE=3 SV=1	--	--	--	--	--	--	--	--	--	--
2-3.c29141_2_2355	187608414	NP_001120459.1	1995	2.1e-220	beta-hexosaminidase subunit beta isoform 2 precursor [Xenopus tropicalis]	--	--	--	--	--	K12373	HEXA_B	hexosaminidase	http://www.genome.jp/dbget-bin/www_bget?ko:K12373	P49614	1712	2e-189	Beta-hexosaminidase subunit beta OS=Felis catus OX=9685 GN=HEXB PE=2 SV=2	PF00728//PF05965	Glycosyl hydrolase family 20, catalytic domain//F/Y rich C-terminus	GO:0005975	carbohydrate metabolic process	GO:0004553	hydrolase activity, hydrolyzing O-glycosyl compounds	GO:0005634	nucleus	KOG2499	Beta-N-acetylhexosaminidase
2-3.c18299_377_2301	1390103887	XP_025001564.1	1559	7.5e-170	calreticulin [Gallus gallus]	XM_018573412.1	XM_018573412	726	0	PREDICTED: Nanorana parkeri calreticulin (CALR), mRNA	K08057	CALR	calreticulin	http://www.genome.jp/dbget-bin/www_bget?ko:K08057	P14211	1514	1.8e-166	Calreticulin OS=Mus musculus OX=10090 GN=Calr PE=1 SV=1	PF07267//PF00262//PF12519	Nucleopolyhedrovirus capsid protein P87//Calreticulin family//Mitochondrial distribution and morphology protein 10	GO:0006457//GO:0007005	protein folding//mitochondrion organization	GO:0051082//GO:0005509	unfolded protein binding//calcium ion binding	GO:0032865//GO:0019028//GO:0005783	ERMES complex//viral capsid//endoplasmic reticulum	KOG0674	Calreticulin
1-2.c22733_1_1708	1777328	BAA11652.1	398	2.4e-35	Cdc25A [Xenopus laevis]	XM_026722575.1	XM_026722575	69	8.74821e-25	PREDICTED: Pseudonaja textilis cell division cycle 25A (CDC25A), mRNA	K06645	CDC25A	M-phase inducer phosphatase 1	http://www.genome.jp/dbget-bin/www_bget?ko:K06645	P30304	355	3.2e-32	M-phase inducer phosphatase 1 OS=Homo sapiens OX=9606 GN=CDC25A PE=1 SV=2	PF14554	VEGF heparin-binding domain	--	--	GO:0008201	heparin binding	--	--	KOG3772	M-phase inducer phosphatase
2-3.c49900_1_2283	1470006450	XP_026149252.1	157	2.8e-07	chemokine-like receptor 1 [Mastacembelus armatus]	--	--	--	--	--	K04245	CMKLR1	chemokine-like receptor 1	http://www.genome.jp/dbget-bin/www_bget?ko:K04245	Q2WED0	139	4.8e-07	C3a anaphylatoxin chemotactic receptor OS=Oncorhynchus mykiss OX=8022 GN=c3ar1 PE=2 SV=1	PF02083//PF00001//PF08264//PF00895	Urotensin II//7 transmembrane receptor (rhodopsin family)//Anticodon-binding domain of tRNA ligase//ATP synthase protein 8	GO:0006418//GO:0008217//GO:0097746//GO:0007186//GO:0015986//GO:0007165	tRNA aminoacylation for protein translation//regulation of blood pressure//regulation of blood vessel diameter//G protein-coupled receptor signaling pathway//ATP synthesis coupled proton transport//signal transduction	GO:0015078//GO:0004812//GO:0005179//GO:0004930	proton transmembrane transporter activity//aminoacyl-tRNA ligase activity//hormone activity//G protein-coupled receptor activity	GO:0000276//GO:0005576//GO:0016021	mitochondrial proton-transporting ATP synthase complex, coupling factor F(o)//extracellular region//integral component of membrane	--	--
2-3.c56143_1_2228	1470006450	XP_026149252.1	158	2.1e-07	chemokine-like receptor 1 [Mastacembelus armatus]	--	--	--	--	--	K04245	CMKLR1	chemokine-like receptor 1	http://www.genome.jp/dbget-bin/www_bget?ko:K04245	Q2WED0	141	2.7e-07	C3a anaphylatoxin chemotactic receptor OS=Oncorhynchus mykiss OX=8022 GN=c3ar1 PE=2 SV=1	PF02083//PF00001//PF00895	Urotensin II//7 transmembrane receptor (rhodopsin family)//ATP synthase protein 8	GO:0097746//GO:0008217//GO:0015986//GO:0007165//GO:0007186	regulation of blood vessel diameter//regulation of blood pressure//ATP synthesis coupled proton transport//signal transduction//G protein-coupled receptor signaling pathway	GO:0015078//GO:0004930//GO:0005179	proton transmembrane transporter activity//G protein-coupled receptor activity//hormone activity	GO:0000276//GO:0005576//GO:0016021	mitochondrial proton-transporting ATP synthase complex, coupling factor F(o)//extracellular region//integral component of membrane	--	--
1-2.c42424_1_1517	1210013783	XP_021401143.1	665	2.3e-66	chromobox protein homolog 1 [Lonchura striata domestica]	XM_018565968.1	XM_018565968	373	0	PREDICTED: Nanorana parkeri chromobox 1 (CBX1), transcript variant X1, mRNA	K11585	CBX1, HP1B, SWI6	chromobox protein 1	http://www.genome.jp/dbget-bin/www_bget?ko:K11585	P83916	654	6.1e-67	Chromobox protein homolog 1 OS=Homo sapiens OX=9606 GN=CBX1 PE=1 SV=1	PF01393	Chromo shadow domain	--	--	--	--	GO:0005634	nucleus	--	--
3-6.c17549_2_3336	407031622	AFS68371.1	849	2.3e-87	claudin 4 [Bufo japonicus]	XM_018561248.1	XM_018561248	349	3.86962e-180	PREDICTED: Nanorana parkeri claudin-4-like (LOC108790888), mRNA	K06087	CLDN	claudin	http://www.genome.jp/dbget-bin/www_bget?ko:K06087	Q6BBL6	758	1.2e-78	Claudin-4 OS=Bos taurus OX=9913 GN=CLDN4 PE=2 SV=1	PF07664//PF13903//PF07062//PF15108//PF00822	Ferrous iron transport protein B C terminus//PMP-22/EMP/MP20/Claudin tight junction//Clc-like//Voltage-dependent calcium channel gamma-like subunit protein family//PMP-22/EMP/MP20/Claudin family	GO:0006811//GO:0006816//GO:0006826	ion transport//calcium ion transport//iron ion transport	GO:0005244//GO:0005262//GO:0015093	voltage-gated ion channel activity//calcium channel activity//ferrous iron transmembrane transporter activity	GO:0016021	integral component of membrane	--	--
1-2.c16871_4_1434	147901518	NP_001081123.1	1990	5e-220	cleavage and polyadenylation specificity factor subunit 2 [Xenopus laevis]	XM_018558525.1	XM_018558525	675	0	PREDICTED: Nanorana parkeri cleavage and polyadenylation specific factor 2 (CPSF2), mRNA	K14402	CPSF2, CFT2	cleavage and polyadenylation specificity factor subunit 2	http://www.genome.jp/dbget-bin/www_bget?ko:K14402	Q9W799	1990	7e-222	Cleavage and polyadenylation specificity factor subunit 2 OS=Xenopus laevis OX=8355 GN=cpsf2 PE=1 SV=1	--	--	--	--	--	--	--	--	KOG1135	mRNA cleavage and polyadenylation factor II complex, subunit CFT2 (CPSF subunit)
2-3.c9714_3_2218	597736640	XP_007230574.1	393	1.2e-34	cyclin-dependent kinases regulatory subunit 1 [Astyanax mexicanus]	XM_030473772.1	XM_030473772	146	1.79338e-67	PREDICTED: Strigops habroptila CDC28 protein kinase regulatory subunit 1B (CKS1B), mRNA	K02219	CKS1	cyclin-dependent kinase regulatory subunit CKS1	http://www.genome.jp/dbget-bin/www_bget?ko:K02219	Q0P5A5	387	8.2e-36	Cyclin-dependent kinases regulatory subunit 1 OS=Bos taurus OX=9913 GN=CKS1B PE=3 SV=1	PF01111	Cyclin-dependent kinase regulatory subunit	GO:0045859	regulation of protein kinase activity	GO:0016538	cyclin-dependent protein serine/threonine kinase regulator activity	--	--	KOG3484	Cyclin-dependent protein kinase CDC28, regulatory subunit CKS1, and related proteins
2-3.c2852_1_2114	1205896289	OWF46016.1	195	1e-11	Cysteine-rich, acidic integral membrane protein [Mizuhopecten yessoensis]	XM_027465403.1	XM_027465403	141	1.02792e-64	PREDICTED: Anas platyrhynchos Alport syndrome, mental retardation, midface hypoplasia and elliptocytosis chromosomal region gene 1 (AMMECR1), transcript variant X12, mRNA	--	--	--	--	--	--	--	--	--	--	--	--	--	--	--	--	--	--
2-3.c46266_1_1894	1205896289	OWF46016.1	279	1.6e-21	Cysteine-rich, acidic integral membrane protein [Mizuhopecten yessoensis]	LR537129.1	LR537129	37	5.99557e-07	Sparus aurata genome assembly, chromosome: 9	--	--	--	--	--	--	--	--	PF11526//PF06974//PF08352//PF02337	Subunit of cleavage factor IA Pcf11//WS/DGAT C-terminal domain//Oligopeptide/dipeptide transporter, C-terminal region//Retroviral GAG p10 protein	GO:0006379//GO:0042967//GO:0006369//GO:0006378//GO:0015833//GO:0046486	mRNA cleavage//obsolete acyl-carrier-protein biosynthetic process//termination of RNA polymerase II transcription//mRNA polyadenylation//peptide transport//glycerolipid metabolic process	GO:0005524//GO:0004144//GO:0005198//GO:0000166	ATP binding//diacylglycerol O-acyltransferase activity//structural molecule activity//nucleotide binding	GO:0005849	mRNA cleavage factor complex	--	--
2-3.c54011_1_2116	1839265	AAB47004.1	2121	4.7e-235	Cytochrome P450(11 beta 0) [frogs, Peptide Mitochondrial, 517 aa]	XM_018575636.1	XM_018575636	297	1.96089e-151	PREDICTED: Nanorana parkeri cytochrome P450 11B, mitochondrial (LOC108803839), partial mRNA	K00497	CYP11B1	steroid 11beta-monooxygenase	http://www.genome.jp/dbget-bin/www_bget?ko:K00497	Q92104	2121	6.6e-237	Cytochrome P450 11B, mitochondrial OS=Lithobates catesbeianus OX=8400 GN=CYP11B PE=2 SV=1	PF00067	Cytochrome P450	GO:0055114	oxidation-reduction process	GO:0016705//GO:0005506//GO:0020037	oxidoreductase activity, acting on paired donors, with incorporation or reduction of molecular oxygen//iron ion binding//heme binding	--	--	--	--
2-3.c56436_1_2361	226371958	ACO51604.1	1077	6e-114	DCN1-like protein 5 [Rana catesbeiana]	XM_018567325.1	XM_018567325	443	0	PREDICTED: Nanorana parkeri defective in cullin neddylation 1 domain containing 5 (DCUN1D5), mRNA	K17824	DCUN1D4_5	DCN1-like protein 4/5	http://www.genome.jp/dbget-bin/www_bget?ko:K17824	Q1RMX9	1010	5e-108	DCN1-like protein 5 OS=Bos taurus OX=9913 GN=DCUN1D5 PE=2 SV=1	PF06422	CDR ABC transporter	GO:0055085//GO:0006810	transmembrane transport//transport	GO:0042626//GO:0005524	ATPase-coupled transmembrane transporter activity//ATP binding	GO:0016021	integral component of membrane	KOG3077	Uncharacterized conserved protein
2-3.c52734_1_2271	226372916	ACO52083.1	416	2.6e-37	Death-associated protein 1 [Rana catesbeiana]	BT081952.1	BT081952	127	6.75183e-57	Rana catesbeiana clone rcat-evr-525-184 Death-associated protein 1 putative mRNA, complete cds	--	--	--	--	P51397	275	8.2e-23	Death-associated protein 1 OS=Homo sapiens OX=9606 GN=DAP PE=1 SV=3	PF13939//PF05773//PF05743	Toxin TisB, type I toxin-antitoxin system//RWD domain//UEV domain	GO:0009432//GO:0015031//GO:0006464//GO:0006820//GO:0022611	SOS response//protein transport//cellular protein modification process//anion transport//dormancy process	GO:0005515//GO:0005253	protein binding//anion channel activity	GO:0005887	integral component of plasma membrane	--	--
3-6.c8689_1_3210	158253630	AAI54057.1	2357	3.1e-262	dhx30 protein [Xenopus tropicalis]	XM_031903755.1	XM_031903755	474	0	PREDICTED: Xenopus tropicalis DEAH-box helicase 30 (dhx30), transcript variant X2, mRNA	K13185	DHX30	ATP-dependent RNA helicase DHX30	http://www.genome.jp/dbget-bin/www_bget?ko:K13185	Q7L2E3	2209	6.3e-247	ATP-dependent RNA helicase DHX30 OS=Homo sapiens OX=9606 GN=DHX30 PE=1 SV=1	PF03279//PF03368//PF04408//PF00005//PF00270	Bacterial lipid A biosynthesis acyltransferase//Dicer dimerisation domain//Helicase associated domain (HA2)//ABC transporter//DEAD/DEAH box helicase	GO:0051252	regulation of RNA metabolic process	GO:0005524//GO:0016740//GO:0004386//GO:0016891//GO:0003676//GO:0016887	ATP binding//transferase activity//helicase activity//endoribonuclease activity, producing 5'-phosphomonoesters//nucleic acid binding//ATPase activity	GO:0016021	integral component of membrane	KOG0920	ATP-dependent RNA helicase A
2-3.c4692_1_2559	1487351535	XP_026540171.1	1411	1.2e-152	E3 ubiquitin-protein ligase RBBP6 isoform X1 [Notechis scutatus]	XM_014283540.1	XM_014283540	489	0	PREDICTED: Falco cherrug RB binding protein 6, ubiquitin ligase (RBBP6), transcript variant X7, mRNA	K10624	RBBP6	E3 ubiquitin-protein ligase RBBP6	http://www.genome.jp/dbget-bin/www_bget?ko:K10624	Q7Z6E9	1380	6.8e-151	E3 ubiquitin-protein ligase RBBP6 OS=Homo sapiens OX=9606 GN=RBBP6 PE=1 SV=1	PF00085//PF00098//PF08783//PF00097//PF04564	Thioredoxin//Zinc knuckle//DWNN domain//Zinc finger, C3HC4 type (RING finger)//U-box domain	GO:0045454//GO:0016567	cell redox homeostasis//protein ubiquitination	GO:0008270//GO:0004842//GO:0003676//GO:0046872	zinc ion binding//ubiquitin-protein transferase activity//nucleic acid binding//metal ion binding	--	--	KOG0314	Predicted E3 ubiquitin ligase
2-3.c36795_1_2125	530621290	XP_005300277.1	1375	1.5e-148	elongation of very long chain fatty acids protein 5 [Chrysemys picta bellii]	XM_018558863.1	XM_018558863	536	0	PREDICTED: Nanorana parkeri ELOVL fatty acid elongase 5 (ELOVL5), mRNA	K10244	ELOVL5	elongation of very long chain fatty acids protein 5	http://www.genome.jp/dbget-bin/www_bget?ko:K10244	Q5M8U1	1423	5.8e-156	Elongation of very long chain fatty acids protein 5 OS=Xenopus tropicalis OX=8364 GN=elovl5 PE=2 SV=1	PF01151	GNS1/SUR4 family	--	--	--	--	GO:0016021	integral component of membrane	--	--
3-6.c17234_1_3523	560964464	XP_006204645.1	2181	8.7e-242	eukaryotic peptide chain release factor subunit 1 [Vicugna pacos]	XM_018566320.1	XM_018566320	1093	0	PREDICTED: Nanorana parkeri eukaryotic translation termination factor 1 (ETF1), mRNA	K03265	ETF1, ERF1	peptide chain release factor subunit 1	http://www.genome.jp/dbget-bin/www_bget?ko:K03265	P62498	2159	4.4e-241	Eukaryotic peptide chain release factor subunit 1 OS=Xenopus tropicalis OX=8364 GN=etf1 PE=2 SV=1	--	--	--	--	--	--	--	--	KOG0688	Peptide chain release factor 1 (eRF1)
2-3.c27466_1_2473	213983179	NP_001135715.1	2221	1.4e-246	exportin-T [Xenopus tropicalis]	XM_018563399.1	XM_018563399	1429	0	PREDICTED: Nanorana parkeri exportin for tRNA (XPOT), mRNA	K14288	XPOT	exportin-T	http://www.genome.jp/dbget-bin/www_bget?ko:K14288	O43592	2151	2.6e-240	Exportin-T OS=Homo sapiens OX=9606 GN=XPOT PE=1 SV=2	PF00682//PF08767//PF00514	HMGL-like//CRM1 C terminal//Armadillo/beta-catenin-like repeat	GO:0007165	signal transduction	GO:0003824//GO:0005049//GO:0005515	catalytic activity//nuclear export signal receptor activity//protein binding	--	--	KOG2021	Nuclear mRNA export factor receptor LOS1/Exportin-t (importin beta superfamily)
3-6.c16068_1_2662	432101096	ELK29381.1	299	1.1e-23	Fibrous sheath CABYR-binding protein [Myotis davidii]	--	--	--	--	--	--	--	--	--	--	--	--	--	PF00573	Ribosomal protein L4/L1 family	GO:0006412//GO:0042254	translation//ribosome biogenesis	GO:0003735	structural constituent of ribosome	GO:0005840	ribosome	--	--
2-3.c24134_1_2634	1041094275	XP_017269695.1	187	1.1e-10	general transcription factor II-I repeat domain-containing protein 2-like [Kryptolebias marmoratus]	LR537132.1	LR537132	174	5.81054e-83	Sparus aurata genome assembly, chromosome: 12	--	--	--	--	--	--	--	--	--	--	--	--	--	--	--	--	--	--
2-3.c26972_2_1933	226372814	ACO52032.1	1090	1.5e-115	Glutamate--cysteine ligase regulatory subunit [Rana catesbeiana]	XM_018559212.1	XM_018559212	340	2.2331e-175	PREDICTED: Nanorana parkeri glutamate-cysteine ligase modifier subunit (GCLM), transcript variant X1, mRNA	K11205	GCLM	glutamate--cysteine ligase regulatory subunit	http://www.genome.jp/dbget-bin/www_bget?ko:K11205	P48507	941	4.1e-100	Glutamate--cysteine ligase regulatory subunit OS=Homo sapiens OX=9606 GN=GCLM PE=1 SV=1	--	--	--	--	--	--	--	--	KOG3023	Glutamate-cysteine ligase regulatory subunit
3-6.c5722_1_2767	226372062	ACO51656.1	767	6.2e-78	Glutathione-requiring prostaglandin D synthase [Rana catesbeiana]	XM_018554505.1	XM_018554505	168	1.32116e-79	PREDICTED: Nanorana parkeri hematopoietic prostaglandin D synthase-like (LOC108785438), mRNA	K04097	HPGDS	prostaglandin-H2 D-isomerase / glutathione transferase [EC:5.3.99.2 2.5.1.18]	http://www.genome.jp/dbget-bin/www_bget?ko:K04097	O73888	526	7.8e-52	Hematopoietic prostaglandin D synthase OS=Gallus gallus OX=9031 GN=HPGDS PE=1 SV=3	PF02798//PF13417//PF13409	Glutathione S-transferase, N-terminal domain//Glutathione S-transferase, N-terminal domain//Glutathione S-transferase, N-terminal domain	--	--	GO:0005515	protein binding	--	--	KOG1695	Glutathione S-transferase
2-3.c21143_1_2514	300679438	ADK27487.1	669	1.3e-66	glyceraldehyde-3-phosphate dehydrogenase [Polypedates maculatus]	HM582443.1	HM582443	369	0	Polypedates maculatus glyceraldehyde-3-phosphate dehydrogenase (gapdh) mRNA, complete cds >gb|JN681267.1| Polypedates maculatus glyceraldehyde-3-phosphate dehydrogenase (GAPDH) mRNA, complete cds	K00134	GAPDH, gapA	glyceraldehyde 3-phosphate dehydrogenase	http://www.genome.jp/dbget-bin/www_bget?ko:K00134	P51469	658	3.5e-67	Glyceraldehyde-3-phosphate dehydrogenase OS=Xenopus laevis OX=8355 GN=gapdh PE=2 SV=2	PF02800//PF02826//PF00044//PF01113	Glyceraldehyde 3-phosphate dehydrogenase, C-terminal domain//D-isomer specific 2-hydroxyacid dehydrogenase, NAD binding domain//Glyceraldehyde 3-phosphate dehydrogenase, NAD binding domain//Dihydrodipicolinate reductase, N-terminus	GO:0055114//GO:0009089//GO:0009085	oxidation-reduction process//lysine biosynthetic process via diaminopimelate//lysine biosynthetic process	GO:0051287//GO:0016620//GO:0008839	NAD binding//oxidoreductase activity, acting on the aldehyde or oxo group of donors, NAD or NADP as acceptor//4-hydroxy-tetrahydrodipicolinate reductase	--	--	KOG0657	Glyceraldehyde 3-phosphate dehydrogenase
1-2.c49887_1_1915	147907068	NP_001088061.1	545	2.4e-52	glycolipid transfer protein A [Xenopus laevis]	--	--	--	--	--	--	--	--	--	Q63ZQ3	545	3.4e-54	Glycolipid transfer protein A OS=Xenopus laevis OX=8355 GN=gltp-a PE=2 SV=1	PF08718//PF10155//PF17050	Glycolipid transfer protein (GLTP)//CCR4-NOT transcription complex subunit 11//Altered inheritance of mitochondria 5	GO:0120009//GO:0042407	intermembrane lipid transfer//cristae formation	GO:0120013	lipid transfer activity	GO:0061617//GO:0005737//GO:0030014//GO:0044284	MICOS complex//cytoplasm//CCR4-NOT complex//mitochondrial crista junction	KOG3221	Glycolipid transfer protein
1-2.c25207_2_1420	27503412	AAH42270.1	1694	1e-185	Gmds-prov protein [Xenopus laevis]	XM_018556927.1	XM_018556927	722	0	PREDICTED: Nanorana parkeri GDP-mannose 4,6-dehydratase (GMDS), mRNA	K01711	gmd, GMDS	GDPmannose 4,6-dehydratase	http://www.genome.jp/dbget-bin/www_bget?ko:K01711	Q8K3X3	1672	5.2e-185	GDP-mannose 4,6 dehydratase OS=Cricetulus griseus OX=10029 GN=GMDS PE=2 SV=1	PF06206//PF01370	CpeT/CpcT family (DUF1001)//NAD dependent epimerase/dehydratase family	GO:0017009	protein-phycocyanobilin linkage	GO:0016829//GO:0003824//GO:0050662	lyase activity//catalytic activity//obsolete coenzyme binding	--	--	KOG1372	GDP-mannose 4,6 dehydratase
2-3.c5453_19_2306	1159640929	OPJ72208.1	1235	2.8e-132	Golgi resident protein GCP60 [Patagioenas fasciata monilis]	XM_018568380.1	XM_018568380	776	0	PREDICTED: Nanorana parkeri acyl-CoA binding domain containing 3 (ACBD3), transcript variant X2, mRNA	--	--	--	--	Q9H3P7	708	5.1e-73	Golgi resident protein GCP60 OS=Homo sapiens OX=9606 GN=ACBD3 PE=1 SV=4	PF00887//PF06459	Acyl CoA binding protein//Ryanodine Receptor TM 4-6	GO:0006874//GO:0006816	cellular calcium ion homeostasis//calcium ion transport	GO:0005219//GO:0000062	ryanodine-sensitive calcium-release channel activity//fatty-acyl-CoA binding	GO:0005622//GO:0016021	intracellular//integral component of membrane	KOG3878	Protein involved in maintenance of Golgi structure and ER-Golgi transport
3-6.c6377_1_2921	113931518	NP_001039210.1	3598	0	H(+)/Cl(-) exchange transporter 5 [Xenopus tropicalis]	XM_009568812.1	XM_009568812	561	0	PREDICTED: Cuculus canorus chloride channel, voltage-sensitive 5 (CLCN5), transcript variant X2, mRNA	K05012	CLCN3_4_5	chloride channel 3/4/5	http://www.genome.jp/dbget-bin/www_bget?ko:K05012	Q9TTU3	3185	0	H(+)/Cl(-) exchange transporter 5 OS=Oryctolagus cuniculus OX=9986 GN=CLCN5 PE=2 SV=1	PF00654	Voltage gated chloride channel	GO:0055085//GO:0006821	transmembrane transport//chloride transport	GO:0005247	voltage-gated chloride channel activity	GO:0016020	membrane	KOG0475	Cl- channel CLC-3 and related proteins (CLC superfamily)
1-2.c28936_2_1245	1276619256	PIO38322.1	642	8.7e-64	H/ACA ribonucleoprotein complex subunit 2-like protein [Rana catesbeiana]	XM_018569230.1	XM_018569230	206	4.40864e-101	PREDICTED: Nanorana parkeri NHP2 ribonucleoprotein (NHP2), mRNA	K11129	NHP2, NOLA2	H/ACA ribonucleoprotein complex subunit 2	http://www.genome.jp/dbget-bin/www_bget?ko:K11129	Q6P8C4	613	2.9e-62	H/ACA ribonucleoprotein complex subunit 2-like protein OS=Xenopus tropicalis OX=8364 GN=nhp2 PE=2 SV=1	PF01577//PF08228	Potyvirus P1 protease//RNase P subunit Pop3	GO:0006364//GO:0006508//GO:0008033	rRNA processing//proteolysis//tRNA processing	GO:0004197	cysteine-type endopeptidase activity	--	--	KOG3167	Box H/ACA snoRNP component, involved in ribosomal RNA pseudouridinylation
1-2.c1865_35_1719	1444485951	XP_025919115.1	1390	2.2e-150	heterogeneous nuclear ribonucleoprotein H isoform X6 [Apteryx rowi]	XM_018572446.1	XM_018572446	749	0	PREDICTED: Nanorana parkeri heterogeneous nuclear ribonucleoprotein H-like (LOC108800463), transcript variant X2, mRNA	K12898	HNRNPF_H	heterogeneous nuclear ribonucleoprotein F/H	http://www.genome.jp/dbget-bin/www_bget?ko:K12898	O35737	881	3.3e-93	Heterogeneous nuclear ribonucleoprotein H OS=Mus musculus OX=10090 GN=Hnrnph1 PE=1 SV=3	PF00076//PF08777	RNA recognition motif. (a.k.a. RRM, RBD, or RNP domain)//RNA binding motif	--	--	GO:0003723//GO:0003676	RNA binding//nucleic acid binding	--	--	--	--
1-2.c4313_1_1288	89272515	CAJ81560.1	1545	1.8e-168	heterogeneous nuclear ribonucleoprotein R, partial [Xenopus tropicalis]	XM_009878004.1	XM_009878004	333	1.14682e-171	PREDICTED: Apaloderma vittatum heterogeneous nuclear ribonucleoprotein R (HNRNPR), transcript variant X1, mRNA	K13161	HNRNPR	heterogeneous nuclear ribonucleoprotein R	http://www.genome.jp/dbget-bin/www_bget?ko:K13161	O43390	1514	9.8e-167	Heterogeneous nuclear ribonucleoprotein R OS=Homo sapiens OX=9606 GN=HNRNPR PE=1 SV=1	PF00076//PF16367	RNA recognition motif. (a.k.a. RRM, RBD, or RNP domain)//RNA recognition motif	--	--	GO:0003676	nucleic acid binding	--	--	KOG0117	Heterogeneous nuclear ribonucleoprotein R (RRM superfamily)
2-3.c48043_1_2498	1564224778	RXM98612.1	382	2.5e-33	High affinity cGMP-specific 3',5'-cyclic phosphodiesterase 9A [Acipenser ruthenus]	--	--	--	--	--	--	--	--	--	--	--	--	--	PF13085//PF03179//PF01907//PF00376//PF05861//PF13411	2Fe-2S iron-sulfur cluster binding domain//Vacuolar (H+)-ATPase G subunit//Ribosomal protein L37e//MerR family regulatory protein//Bacterial phosphonate metabolism protein (PhnI)//MerR HTH family regulatory protein	GO:0006810//GO:0006412//GO:0019634//GO:1902600//GO:0006118//GO:0042254//GO:0006355	transport//translation//organic phosphonate metabolic process//proton transmembrane transport//obsolete electron transport//ribosome biogenesis//regulation of transcription, DNA-templated	GO:0003735//GO:0042626//GO:0003677//GO:0009055//GO:0051536	structural constituent of ribosome//ATPase-coupled transmembrane transporter activity//DNA binding//electron transfer activity//iron-sulfur cluster binding	GO:0016471//GO:0005840	vacuolar proton-transporting V-type ATPase complex//ribosome	--	--
2-3.c24300_1_2218	1564224778	RXM98612.1	281	1.1e-21	High affinity cGMP-specific 3',5'-cyclic phosphodiesterase 9A [Acipenser ruthenus]	--	--	--	--	--	--	--	--	--	--	--	--	--	PF05861//PF15036//PF00376	Bacterial phosphonate metabolism protein (PhnI)//Interleukin 34//MerR family regulatory protein	GO:0001934//GO:0019634//GO:0040007//GO:0008284//GO:0006355//GO:0007165//GO:0008283	positive regulation of protein phosphorylation//organic phosphonate metabolic process//growth//positive regulation of cell population proliferation//regulation of transcription, DNA-templated//signal transduction//cell population proliferation	GO:0003677//GO:0005157	DNA binding//macrophage colony-stimulating factor receptor binding	GO:0005615	extracellular space	--	--
2-3.c17893_1_1911	1564224778	RXM98612.1	328	3.5e-27	High affinity cGMP-specific 3',5'-cyclic phosphodiesterase 9A [Acipenser ruthenus]	--	--	--	--	--	--	--	--	--	--	--	--	--	PF13411//PF00376	MerR HTH family regulatory protein//MerR family regulatory protein	GO:0006355	regulation of transcription, DNA-templated	GO:0003677	DNA binding	--	--	--	--
1-2.c11722_1_1964	946630050	XP_014426104.1	177	1.1e-09	high affinity copper uptake protein 1 isoform X3 [Pelodiscus sinensis]	NM_001001238.1	NM_001001238	80	7.74325e-31	Xenopus tropicalis solute carrier family 31 (copper transporter), member 1 (slc31a1), mRNA >gb|BC067952.1| Xenopus tropicalis solute carrier family 31 (copper transporters), member 1, mRNA (cDNA clone MGC:69410 IMAGE:5335501), complete cds	K14686	SLC31A1, CTR1	solute carrier family 31 (copper transporter), member 1	http://www.genome.jp/dbget-bin/www_bget?ko:K14686	O15431	173	4.7e-11	High affinity copper uptake protein 1 OS=Homo sapiens OX=9606 GN=SLC31A1 PE=1 SV=1	--	--	--	--	--	--	--	--	--	--
1-2.c34398_1_1433	1276605369	PIO31571.1	1796	1.6e-197	Histone-lysine N-methyltransferase EZH2 [Rana catesbeiana]	XM_018565395.1	XM_018565395	948	0	PREDICTED: Nanorana parkeri enhancer of zeste 2 polycomb repressive complex 2 subunit (EZH2), mRNA	K11430	EZH2	histone-lysine N-methyltransferase EZH2	http://www.genome.jp/dbget-bin/www_bget?ko:K11430	Q28D84	1765	8.7e-196	Histone-lysine N-methyltransferase EZH2 OS=Xenopus tropicalis OX=8364 GN=ezh2 PE=2 SV=1	PF03286//PF00856	Pox virus Ag35 surface protein//SET domain	--	--	GO:0005515	protein binding	GO:0019031	viral envelope	KOG1079	Transcriptional repressor EZH1
2-3.c28014_1_2455	1276605369	PIO31571.1	1689	6.8e-185	Histone-lysine N-methyltransferase EZH2 [Rana catesbeiana]	XM_018565395.1	XM_018565395	1414	0	PREDICTED: Nanorana parkeri enhancer of zeste 2 polycomb repressive complex 2 subunit (EZH2), mRNA	K11430	EZH2	histone-lysine N-methyltransferase EZH2	http://www.genome.jp/dbget-bin/www_bget?ko:K11430	Q28D84	1686	2.1e-186	Histone-lysine N-methyltransferase EZH2 OS=Xenopus tropicalis OX=8364 GN=ezh2 PE=2 SV=1	PF00856//PF11616	SET domain//WD repeat binding protein EZH2	GO:0006554//GO:0006479	lysine catabolic process//protein methylation	GO:0018024//GO:0005515	histone-lysine N-methyltransferase activity//protein binding	--	--	KOG1079	Transcriptional repressor EZH1
1-2.c45033_1_1432	1276491708	PIO13649.1	975	2.4e-102	hypothetical protein AB205_0019920, partial [Rana catesbeiana]	XM_018237665.1	XM_018237665	240	6.3946e-120	PREDICTED: Xenopus laevis monocarboxylate transporter 7-like (LOC108702160), mRNA	K08183	SLC16A6	MFS transporter, MCP family, solute carrier family 16 (monocarboxylic acid transporters), member 6	http://www.genome.jp/dbget-bin/www_bget?ko:K08183	B1AT66	828	3.8e-87	Monocarboxylate transporter 7 OS=Mus musculus OX=10090 GN=Slc16a6 PE=1 SV=1	PF07690//PF00083	Major Facilitator Superfamily//Sugar (and other) transporter	GO:0055085	transmembrane transport	GO:0022857	transmembrane transporter activity	GO:0016021	integral component of membrane	--	--
3-6.c13468_1_3223	1276606978	PIO32143.1	467	4.4e-43	hypothetical protein AB205_0021930 [Rana catesbeiana]	--	--	--	--	--	--	--	--	--	Q5E9X7	404	1.3e-37	Inactive serine protease 35 OS=Bos taurus OX=9913 GN=PRSS35 PE=2 SV=2	PF13724	DNA-binding domain	--	--	GO:0003677	DNA binding	--	--	--	--
3-6.c8238_1_3017	1276435011	PIN98060.1	3292	0	hypothetical protein AB205_0030350 [Rana catesbeiana]	XM_018552739.1	XM_018552739	1199	0	PREDICTED: Nanorana parkeri solute carrier family 4 member 1 (Diego blood group) (SLC4A1), mRNA	K06573	SLC4A1, AE1, CD233	solute carrier family 4 (anion exchanger), member 1	http://www.genome.jp/dbget-bin/www_bget?ko:K06573	P02730	2301	1.3e-257	Band 3 anion transport protein OS=Homo sapiens OX=9606 GN=SLC4A1 PE=1 SV=3	PF07565//PF00955//PF16983	Band 3 cytoplasmic domain//HCO3- transporter family//Molybdate transporter of MFS superfamily	GO:0006820//GO:0015689	anion transport//molybdate ion transport	GO:0008509//GO:0015098	anion transmembrane transporter activity//molybdate ion transmembrane transporter activity	GO:0016021	integral component of membrane	--	--
1-2.c37862_4_1460	1276619764	PIO38678.1	1424	2.1e-154	hypothetical protein AB205_0035890 [Rana catesbeiana]	XM_018565333.1	XM_018565333	409	0	PREDICTED: Nanorana parkeri SPOUT domain containing methyltransferase 1 (SPOUT1), mRNA	K09142	K09142	uncharacterized protein	http://www.genome.jp/dbget-bin/www_bget?ko:K09142	Q5T280	1217	3.1e-132	Putative methyltransferase C9orf114 OS=Homo sapiens OX=9606 GN=SPOUT1 PE=1 SV=3	PF08496	Peptidase family S49 N-terminal	--	--	GO:0004252	serine-type endopeptidase activity	GO:0005886	plasma membrane	KOG3925	Uncharacterized conserved protein
2-3.c8103_1_2358	1276569971	PIO23787.1	1222	9.2e-131	hypothetical protein AB205_0043990 [Rana catesbeiana]	XM_026078101.1	XM_026078101	239	3.82331e-119	PREDICTED: Apteryx rowi chondroitin polymerizing factor (CHPF), transcript variant X2, mRNA	K00747	CHPF	chondroitin polymerizing factor [EC:2.4.1.175 2.4.1.226]	http://www.genome.jp/dbget-bin/www_bget?ko:K00747	Q8IZ52	822	3.1e-86	Chondroitin sulfate synthase 2 OS=Homo sapiens OX=9606 GN=CHPF PE=1 SV=2	PF05679//PF02434	Chondroitin N-acetylgalactosaminyltransferase//Fringe-like	--	--	GO:0008376//GO:0016757	acetylgalactosaminyltransferase activity//transferase activity, transferring glycosyl groups	GO:0016020//GO:0032580	membrane//Golgi cisterna membrane	KOG2246	Galactosyltransferases
2-3.c43713_1_2574	1276434920	PIN97994.1	290	1.2e-22	hypothetical protein AB205_0046070, partial [Rana catesbeiana]	--	--	--	--	--	K01092	E3.1.3.25, IMPA, suhB	myo-inositol-1(or 4)-monophosphatase	http://www.genome.jp/dbget-bin/www_bget?ko:K01092	P29219	269	4.6e-22	Inositol monophosphatase 1 OS=Xenopus laevis OX=8355 GN=impa1 PE=2 SV=1	PF04710//PF00459	Pellino//Inositol monophosphatase family	GO:0000209//GO:0008592//GO:0046855	protein polyubiquitination//regulation of Toll signaling pathway//inositol phosphate dephosphorylation	GO:0061630	ubiquitin protein ligase activity	--	--	KOG2951	Inositol monophosphatase
2-3.c53099_1_2439	1276610805	PIO33702.1	1436	1.5e-155	hypothetical protein AB205_0049160, partial [Rana catesbeiana]	XM_018242962.1	XM_018242962	97	3.42017e-40	PREDICTED: Xenopus laevis zinc finger protein 638-like (LOC108706484), transcript variant X2, mRNA	--	--	--	--	Q61464	418	2.3e-39	Zinc finger protein 638 OS=Mus musculus OX=10090 GN=Znf638 PE=1 SV=2	--	--	--	--	--	--	--	--	--	--
3-6.c10459_1_2744	1276620870	PIO39408.1	915	4.3e-95	hypothetical protein AB205_0051210 [Rana catesbeiana]	XM_016210987.1	XM_016210987	271	7.256e-137	PREDICTED: Miniopterus natalensis angiopoietin like 2 (ANGPTL2), mRNA	--	--	--	--	Q9UKU9	902	1.9e-95	Angiopoietin-related protein 2 OS=Homo sapiens OX=9606 GN=ANGPTL2 PE=1 SV=1	PF04218	CENP-B N-terminal DNA-binding domain	--	--	GO:0003677	DNA binding	--	--	--	--
3-6.c18584_1_2903	1276614480	PIO35494.1	679	1e-67	hypothetical protein AB205_0070270, partial [Rana catesbeiana]	XM_018566121.1	XM_018566121	276	1.27409e-139	PREDICTED: Nanorana parkeri general transcription factor IIF subunit 1 (GTF2F1), mRNA	K03138	TFIIF1, GTF2F1, TFG1	transcription initiation factor TFIIF subunit alpha	http://www.genome.jp/dbget-bin/www_bget?ko:K03138	Q04870	630	7.1e-64	General transcription factor IIF subunit 1 OS=Xenopus laevis OX=8355 GN=gtf2f1 PE=2 SV=1	PF05793	Transcription initiation factor IIF, alpha subunit (TFIIF-alpha)	GO:0032968//GO:0006367	positive regulation of transcription elongation from RNA polymerase II promoter//transcription initiation from RNA polymerase II promoter	GO:0003677	DNA binding	GO:0005634	nucleus	KOG2393	Transcription initiation factor IIF, large subunit (RAP74)
2-3.c58916_1_2237	1276623002	PIO40843.1	2144	1.1e-237	hypothetical protein AB205_0078490 [Rana catesbeiana]	XM_018566007.1	XM_018566007	557	0	PREDICTED: Nanorana parkeri fucosyltransferase 11 (FUT11), mRNA	K11257	FUT11	galactoside 3-L-fucosyltransferase 11	http://www.genome.jp/dbget-bin/www_bget?ko:K11257	Q6A1G2	1995	2.9e-222	Alpha-(1,3)-fucosyltransferase 11 OS=Xenopus tropicalis OX=8364 GN=fut11 PE=2 SV=1	PF00852	Glycosyltransferase family 10 (fucosyltransferase) C-term	GO:0006486	protein glycosylation	GO:0008417	fucosyltransferase activity	GO:0016020	membrane	KOG2619	Fucosyltransferase
3-6.c5696_1_3060	1276575943	PIO24678.1	359	1.4e-30	hypothetical protein AB205_0080540, partial [Rana catesbeiana]	XM_018570513.1	XM_018570513	148	1.91878e-68	PREDICTED: Nanorana parkeri microtubule affinity regulating kinase 3 (MARK3), transcript variant X4, mRNA	K08798	MARK	MAP/microtubule affinity-regulating kinase	http://www.genome.jp/dbget-bin/www_bget?ko:K08798	Q8VHF0	343	1.4e-30	MAP/microtubule affinity-regulating kinase 3 OS=Rattus norvegicus OX=10116 GN=Mark3 PE=1 SV=1	PF06925	Monogalactosyldiacylglycerol (MGDG) synthase	GO:0009247	glycolipid biosynthetic process	GO:0016758	transferase activity, transferring hexosyl groups	--	--	--	--
2-3.c45361_3_2282	1276423770	PIN88341.1	545	2.8e-52	hypothetical protein AB205_0081150 [Rana catesbeiana]	--	--	--	--	--	--	--	--	--	Q61033	192	3.4e-13	Lamina-associated polypeptide 2, isoforms alpha/zeta OS=Mus musculus OX=10090 GN=Tmpo PE=1 SV=4	PF02485	Core-2/I-Branching enzyme	--	--	--	--	GO:0016020	membrane	--	--
2-3.c12641_1_2181	1276619264	PIO38329.1	2316	1.2e-257	hypothetical protein AB205_0083480 [Rana catesbeiana]	XM_018554106.1	XM_018554106	760	0	PREDICTED: Nanorana parkeri spastic paraplegia 20 (Troyer syndrome) (SPG20), transcript variant X1, mRNA	K19366	SPG20	spartin	http://www.genome.jp/dbget-bin/www_bget?ko:K19366	Q8N0X7	867	1.8e-91	Spartin OS=Homo sapiens OX=9606 GN=SPART PE=1 SV=1	PF10044//PF12634	Retinal tissue protein//Inheritance of peroxisomes protein 1	GO:0006351//GO:0045033	transcription, DNA-templated//peroxisome inheritance	--	--	GO:0070176//GO:0005780	DRM complex//extrinsic component of intraperoxisomal membrane	KOG2709	Uncharacterized conserved protein
2-3.c56689_1_2256	1276619264	PIO38329.1	2069	5.4e-229	hypothetical protein AB205_0083480 [Rana catesbeiana]	XM_018554106.1	XM_018554106	682	0	PREDICTED: Nanorana parkeri spastic paraplegia 20 (Troyer syndrome) (SPG20), transcript variant X1, mRNA	K19366	SPG20	spartin	http://www.genome.jp/dbget-bin/www_bget?ko:K19366	Q8R1X6	834	1.2e-87	Spartin OS=Mus musculus OX=10090 GN=Spart PE=1 SV=1	PF12634	Inheritance of peroxisomes protein 1	GO:0045033	peroxisome inheritance	--	--	GO:0005780	extrinsic component of intraperoxisomal membrane	KOG2709	Uncharacterized conserved protein
1-2.c4148_1_1996	1276605096	PIO31470.1	584	7.5e-57	hypothetical protein AB205_0083620, partial [Rana catesbeiana]	--	--	--	--	--	K04573	NEF3, NF-M	neurofilament medium polypeptide (neurofilament 3)	http://www.genome.jp/dbget-bin/www_bget?ko:K04573	E9Q743	156	4.5e-09	Cilia- and flagella-associated protein 251 OS=Mus musculus OX=10090 GN=Wdr66 PE=1 SV=1	--	--	--	--	--	--	--	--	--	--
3-6.c14119_1_2929	1276621097	PIO39573.1	392	2e-34	hypothetical protein AB205_0084240 [Rana catesbeiana]	--	--	--	--	--	K11113	TERF2IP, RAP1	telomeric repeat-binding factor 2-interacting protein 1	http://www.genome.jp/dbget-bin/www_bget?ko:K11113	B8QB46	273	1.8e-22	Telomeric repeat-binding factor 2-interacting protein 1 OS=Xenopus tropicalis OX=8364 GN=terf2ip PE=2 SV=2	PF00570//PF00560	HRDC domain//Leucine Rich Repeat	--	--	GO:0003676//GO:0005515	nucleic acid binding//protein binding	--	--	--	--
2-3.c36698_1_2530	1276612935	PIO34737.1	1041	9.9e-110	hypothetical protein AB205_0088990, partial [Rana catesbeiana]	--	--	--	--	--	K14398	CPSF6_7	cleavage and polyadenylation specificity factor subunit 6/7	http://www.genome.jp/dbget-bin/www_bget?ko:K14398	Q5XI29	494	3.7e-48	Cleavage and polyadenylation specificity factor subunit 7 OS=Rattus norvegicus OX=10116 GN=Cpsf7 PE=1 SV=1	PF00076	RNA recognition motif. (a.k.a. RRM, RBD, or RNP domain)	--	--	GO:0003676	nucleic acid binding	--	--	KOG4849	mRNA cleavage factor I subunit/CPSF subunit
1-2.c18275_2_1490	1276600453	PIO29831.1	330	1.6e-27	hypothetical protein AB205_0095420 [Rana catesbeiana]	KM252902.1	KM252902	59	2.78024e-19	Microhyla ornata microsatellite MO15 sequence	K14822	CGR1	rRNA-processing protein CGR1	http://www.genome.jp/dbget-bin/www_bget?ko:K14822	Q2TBX7	251	3.3e-20	Coiled-coil domain-containing protein 86 OS=Bos taurus OX=9913 GN=CCDC86 PE=2 SV=1	--	--	--	--	--	--	--	--	--	--
2-3.c54249_1_2399	1276569012	PIO23675.1	1560	6e-170	hypothetical protein AB205_0105220, partial [Rana catesbeiana]	XM_026076069.1	XM_026076069	505	0	PREDICTED: Apteryx rowi NOP56 ribonucleoprotein (NOP56), mRNA	K14564	NOP56	nucleolar protein 56	http://www.genome.jp/dbget-bin/www_bget?ko:K14564	O00567	1343	1.2e-146	Nucleolar protein 56 OS=Homo sapiens OX=9606 GN=NOP56 PE=1 SV=4	--	--	--	--	--	--	--	--	KOG2573	Ribosome biogenesis protein - Nop56p/Sik1p
2-3.c52465_1_2133	1276611724	PIO34119.1	458	3.3e-42	hypothetical protein AB205_0107610, partial [Rana catesbeiana]	KM252902.1	KM252902	83	1.81623e-32	Microhyla ornata microsatellite MO15 sequence	--	--	--	--	Q9BQQ3	189	7.2e-13	Golgi reassembly-stacking protein 1 OS=Homo sapiens OX=9606 GN=GORASP1 PE=1 SV=3	PF00595//PF13180	PDZ domain//PDZ domain	--	--	GO:0005515	protein binding	--	--	KOG3834	Golgi reassembly stacking protein GRASP65, contains PDZ domain
3-6.c16392_1_3433	1276620456	PIO39132.1	3245	0	hypothetical protein AB205_0115920, partial [Rana catesbeiana]	XM_018558014.1	XM_018558014	931	0	PREDICTED: Nanorana parkeri uncharacterized LOC108788273 (LOC108788273), transcript variant X2, mRNA	--	--	--	--	Q9H4G4	368	2e-33	Golgi-associated plant pathogenesis-related protein 1 OS=Homo sapiens OX=9606 GN=GLIPR2 PE=1 SV=3	--	--	--	--	--	--	--	--	KOG3017	Defense-related protein containing SCP domain
3-6.c7863_1_3089	1276620456	PIO39132.1	3385	0	hypothetical protein AB205_0115920, partial [Rana catesbeiana]	XM_018558014.1	XM_018558014	973	0	PREDICTED: Nanorana parkeri uncharacterized LOC108788273 (LOC108788273), transcript variant X2, mRNA	--	--	--	--	Q9H4G4	381	5.6e-35	Golgi-associated plant pathogenesis-related protein 1 OS=Homo sapiens OX=9606 GN=GLIPR2 PE=1 SV=3	PF07462//PF00937	Merozoite surface protein 1 (MSP1) C-terminus//Coronavirus nucleocapsid	GO:0009405	pathogenesis	--	--	GO:0016020//GO:0019013	membrane//viral nucleocapsid	KOG3017	Defense-related protein containing SCP domain
2-3.c17898_1_2230	1276583270	PIO25982.1	297	1.6e-23	hypothetical protein AB205_0116790 [Rana catesbeiana]	XM_015428360.1	XM_015428360	74	1.90737e-27	PREDICTED: Gekko japonicus serpin peptidase inhibitor, clade H (heat shock protein 47), member 1, (collagen binding protein 1) (SERPINH1), transcript variant X2, mRNA	K09501	SERPINH1, HSP47	serpin peptidase inhibitor, clade H, member 1	http://www.genome.jp/dbget-bin/www_bget?ko:K09501	P13731	277	4.7e-23	Serpin H1 OS=Gallus gallus OX=9031 GN=SERPINH1 PE=1 SV=2	--	--	--	--	--	--	--	--	--	--
2-3.c16948_1_2244	1276590721	PIO27620.1	808	8.9e-83	hypothetical protein AB205_0118030 [Rana catesbeiana]	--	--	--	--	--	K04245	CMKLR1	chemokine-like receptor 1	http://www.genome.jp/dbget-bin/www_bget?ko:K04245	P25090	578	5.9e-58	N-formyl peptide receptor 2 OS=Homo sapiens OX=9606 GN=FPR2 PE=1 SV=2	PF00001//PF07855	7 transmembrane receptor (rhodopsin family)//Autophagy-related protein 101	GO:0007186//GO:0006914	G protein-coupled receptor signaling pathway//autophagy	GO:0004930	G protein-coupled receptor activity	GO:0016021	integral component of membrane	--	--
1-2.c46136_1_1310	1276620238	PIO38983.1	1861	4.2e-205	hypothetical protein AB205_0120500 [Rana catesbeiana]	XM_018555385.1	XM_018555385	508	0	PREDICTED: Nanorana parkeri deoxyribodipyrimidine photo-lyase-like (LOC108786150), mRNA	--	--	--	--	A9CJC9	447	5.4e-43	Deoxyribodipyrimidine photo-lyase OS=Agrobacterium fabrum (strain C58 / ATCC 33970) OX=176299 GN=phrA PE=1 SV=1	--	--	--	--	--	--	--	--	KOG0133	Deoxyribodipyrimidine photolyase/cryptochrome
1-2.c45368_1_1642	1276470443	PIO12445.1	1368	7.5e-148	hypothetical protein AB205_0123050, partial [Rana catesbeiana]	XM_018555123.1	XM_018555123	413	0	PREDICTED: Nanorana parkeri core 1 synthase, glycoprotein-N-acetylgalactosamine 3-beta-galactosyltransferase 1 (C1GALT1), mRNA	K00731	C1GALT1	glycoprotein-N-acetylgalactosamine 3-beta-galactosyltransferase	http://www.genome.jp/dbget-bin/www_bget?ko:K00731	Q9JJ06	1175	2.6e-127	Glycoprotein-N-acetylgalactosamine 3-beta-galactosyltransferase 1 OS=Mus musculus OX=10090 GN=C1galt1 PE=1 SV=1	PF01762//PF02434	Galactosyltransferase//Fringe-like	GO:0006486	protein glycosylation	GO:0016757	transferase activity, transferring glycosyl groups	GO:0016020	membrane	KOG2246	Galactosyltransferases
3-6.c15123_1_2978	1276619810	PIO38706.1	524	1e-49	hypothetical protein AB205_0125630 [Rana catesbeiana]	--	--	--	--	--	--	--	--	--	Q8R1R4	266	1.2e-21	Interleukin-34 OS=Mus musculus OX=10090 GN=Il34 PE=1 SV=1	PF07927//PF05861//PF00376//PF15036	HicA toxin of bacterial toxin-antitoxin,//Bacterial phosphonate metabolism protein (PhnI)//MerR family regulatory protein//Interleukin 34	GO:0001934//GO:0040007//GO:0019634//GO:0008284//GO:0006355//GO:0007165//GO:0008283	positive regulation of protein phosphorylation//growth//organic phosphonate metabolic process//positive regulation of cell population proliferation//regulation of transcription, DNA-templated//signal transduction//cell population proliferation	GO:0003729//GO:0003677//GO:0005157	mRNA binding//DNA binding//macrophage colony-stimulating factor receptor binding	GO:0005615	extracellular space	--	--
2-3.c17112_1_2106	1276597267	PIO29020.1	1875	1.6e-206	hypothetical protein AB205_0126070 [Rana catesbeiana]	XM_028741962.1	XM_028741962	47	1.83906e-12	PREDICTED: Podarcis muralis cytochrome P450 2G1-like (LOC114603163), mRNA	K17854	CYP2K	cytochrome P450 family 2 subfamily K	http://www.genome.jp/dbget-bin/www_bget?ko:K17854	P17666	1038	2.5e-111	Cytochrome P450 2C14 OS=Oryctolagus cuniculus OX=9986 GN=CYP2C14 PE=2 SV=1	PF00067	Cytochrome P450	GO:0055114	oxidation-reduction process	GO:0020037//GO:0005506//GO:0016705	heme binding//iron ion binding//oxidoreductase activity, acting on paired donors, with incorporation or reduction of molecular oxygen	--	--	--	--
3-6.c6879_1_3040	1276602616	PIO30511.1	691	4.4e-69	hypothetical protein AB205_0128170 [Rana catesbeiana]	XM_018560132.1	XM_018560132	289	7.92433e-147	PREDICTED: Nanorana parkeri SWI/SNF related, matrix associated, actin dependent regulator of chromatin, subfamily d, member 1 (SMARCD1), transcript variant X1, mRNA	K11650	SMARCD	SWI/SNF-related matrix-associated actin-dependent regulator of chromatin subfamily D	http://www.genome.jp/dbget-bin/www_bget?ko:K11650	Q96GM5	679	1.5e-69	SWI/SNF-related matrix-associated actin-dependent regulator of chromatin subfamily D member 1 OS=Homo sapiens OX=9606 GN=SMARCD1 PE=1 SV=2	PF03427	Carbohydrate binding domain (family 19)	GO:0006032	chitin catabolic process	GO:0008061	chitin binding	--	--	KOG2570	SWI/SNF transcription activation complex subunit
2-3.c23539_1_2147	1276580134	PIO25367.1	152	9.9e-07	hypothetical protein AB205_0130560 [Rana catesbeiana]	--	--	--	--	--	--	--	--	--	--	--	--	--	--	--	--	--	--	--	--	--	--	--
2-3.c23003_1_2285	1276580134	PIO25367.1	1996	1.6e-220	hypothetical protein AB205_0130560 [Rana catesbeiana]	XM_018562113.1	XM_018562113	701	0	PREDICTED: Nanorana parkeri cysteine and serine rich nuclear protein 2 (CSRNP2), mRNA	K17494	CSRNP	cysteine/serine-rich nuclear protein	http://www.genome.jp/dbget-bin/www_bget?ko:K17494	Q8BGQ2	1317	1.2e-143	Cysteine/serine-rich nuclear protein 2 OS=Mus musculus OX=10090 GN=Csrnp2 PE=2 SV=1	--	--	--	--	--	--	--	--	KOG3813	Uncharacterized conserved protein (tumor-suppressor AXUD1 in humans)
1-2.c3668_3_1303	1276580686	PIO25487.1	1475	2.3e-160	hypothetical protein AB205_0135180 [Rana catesbeiana]	XM_018563457.1	XM_018563457	594	0	PREDICTED: Nanorana parkeri DnaJ heat shock protein family (Hsp40) member C21 (DNAJC21), mRNA	K09506	DNAJA5	DnaJ homolog subfamily A member 5	http://www.genome.jp/dbget-bin/www_bget?ko:K09506	Q0II91	1340	1.5e-146	DnaJ homolog subfamily C member 21 OS=Bos taurus OX=9913 GN=DNAJC21 PE=2 SV=2	PF00096	Zinc finger, C2H2 type	--	--	GO:0003676	nucleic acid binding	--	--	KOG0717	Molecular chaperone (DnaJ superfamily)
2-3.c3257_1_2514	1276586756	PIO26678.1	319	5e-26	hypothetical protein AB205_0171470 [Rana catesbeiana]	--	--	--	--	--	K08110	GPC4	glypican 4	http://www.genome.jp/dbget-bin/www_bget?ko:K08110	O75487	196	1.3e-13	Glypican-4 OS=Homo sapiens OX=9606 GN=GPC4 PE=1 SV=4	PF01153	Glypican	GO:0009966	regulation of signal transduction	--	--	GO:0046658//GO:0062023	anchored component of plasma membrane//collagen-containing extracellular matrix	--	--
2-3.c29115_1_2545	1276476277	PIO13065.1	452	1.9e-41	hypothetical protein AB205_0181460, partial [Rana catesbeiana]	--	--	--	--	--	--	--	--	--	--	--	--	--	--	--	--	--	--	--	--	--	--	--
1-2.c48204_1_1497	1276530631	PIO15067.1	614	1.9e-60	hypothetical protein AB205_0189260, partial [Rana catesbeiana]	XM_028472856.1	XM_028472856	54	1.69266e-16	PREDICTED: Gouania willdenowi minichromosome maintenance complex component 6 (mcm6), transcript variant X2, mRNA	K02542	MCM6	DNA replication licensing factor MCM6	http://www.genome.jp/dbget-bin/www_bget?ko:K02542	Q6P1V8	553	3.2e-55	Zygotic DNA replication licensing factor mcm6 OS=Xenopus tropicalis OX=8364 GN=zmcm6 PE=2 SV=1	--	--	--	--	--	--	--	--	KOG0480	DNA replication licensing factor, MCM6 component
2-3.c7341_1_2419	1276610990	PIO33787.1	321	2.8e-26	hypothetical protein AB205_0190570 [Rana catesbeiana]	--	--	--	--	--	--	--	--	--	A2RRL7	221	1.6e-16	Transmembrane protein 213 OS=Homo sapiens OX=9606 GN=TMEM213 PE=3 SV=2	PF08100	Dimerisation domain	--	--	GO:0046983	protein dimerization activity	--	--	--	--
1-2.c40480_1_1904	1276618939	PIO38109.1	2335	6.5e-260	hypothetical protein AB205_0191980 [Rana catesbeiana]	XM_018564992.1	XM_018564992	930	0	PREDICTED: Nanorana parkeri 3'-phosphoadenosine 5'-phosphosulfate synthase 2 (PAPSS2), transcript variant X3, mRNA	--	--	--	--	O95340	2138	6.4e-239	Bifunctional 3'-phosphoadenosine 5'-phosphosulfate synthase 2 OS=Homo sapiens OX=9606 GN=PAPSS2 PE=1 SV=2	PF01818//PF03193//PF01591//PF01293//PF01747//PF00005	Bacteriophage translational regulator//RsgA GTPase//6-phosphofructo-2-kinase//Phosphoenolpyruvate carboxykinase//ATP-sulfurylase//ABC transporter	GO:0015976//GO:0006144//GO:0006013//GO:0006099//GO:0006000//GO:0006094//GO:0006790	carbon utilization//purine nucleobase metabolic process//mannose metabolic process//tricarboxylic acid cycle//fructose metabolic process//gluconeogenesis//sulfur compound metabolic process	GO:0004781//GO:0005524//GO:0005525//GO:0004612//GO:0003873//GO:0003924//GO:0003723//GO:0016887	sulfate adenylyltransferase (ATP) activity//ATP binding//GTP binding//phosphoenolpyruvate carboxykinase (ATP) activity//6-phosphofructo-2-kinase activity//GTPase activity//RNA binding//ATPase activity	--	--	KOG4238	Bifunctional ATP sulfurylase/adenosine 5'-phosphosulfate kinase
2-3.c32369_1_2639	1276619771	PIO38683.1	228	1.9e-15	hypothetical protein AB205_0195300 [Rana catesbeiana]	XM_018564140.1	XM_018564140	182	2.08789e-87	PREDICTED: Nanorana parkeri clathrin interactor 1 (CLINT1), transcript variant X2, mRNA	--	--	--	--	--	--	--	--	PF13008	Zinc-binding domain of Paramyxoviridae V protein	--	--	GO:0046872	metal ion binding	--	--	--	--
2-3.c23183_1_2152	1276574750	PIO24484.1	344	5.4e-29	hypothetical protein AB205_0197570 [Rana catesbeiana]	XM_018557598.1	XM_018557598	163	6.16434e-77	PREDICTED: Nanorana parkeri family with sequence similarity 133 member B (FAM133B), mRNA	--	--	--	--	Q5ZLM8	326	9.4e-29	Protein FAM133 OS=Gallus gallus OX=9031 GN=FAM133 PE=2 SV=1	--	--	--	--	--	--	--	--	--	--
2-3.c59380_1_2205	1276541834	PIO15867.1	1393	1.3e-150	hypothetical protein AB205_0197730 [Rana catesbeiana]	XM_026856994.1	XM_026856994	372	0	PREDICTED: Athene cunicularia coiled-coil domain containing 102A (CCDC102A), partial mRNA	K16759	CCDC102A	coiled-coil domain-containing protein 102A	http://www.genome.jp/dbget-bin/www_bget?ko:K16759	Q6DFL0	1385	1.5e-151	Coiled-coil domain-containing protein 102A OS=Xenopus laevis OX=8355 GN=ccdc102a PE=2 SV=1	PF09787//PF06156//PF04513//PF01576//PF09728//PF05531//PF06009//PF13851	Golgin subfamily A member 5//Initiation control protein YabA//Baculovirus polyhedron envelope protein, PEP, C terminus//Myosin tail//Myosin-like coiled-coil protein//Nucleopolyhedrovirus P10 protein//Laminin Domain II//Growth-arrest specific micro-tubule binding	GO:0007155//GO:0007030//GO:0048870//GO:0006260	cell adhesion//Golgi organization//cell motility//DNA replication	GO:0005198//GO:0003774//GO:0019905	structural molecule activity//motor activity//syntaxin binding	GO:0019028//GO:0016459//GO:0019031//GO:0031514	viral capsid//myosin complex//viral envelope//motile cilium	--	--
3-6.c16103_1_3922	1276424121	PIN88613.1	344	9.8e-29	hypothetical protein AB205_0206330 [Rana catesbeiana]	--	--	--	--	--	K18061	SBF1_2, MTMR5_13	myotubularin-related protein 5/13	http://www.genome.jp/dbget-bin/www_bget?ko:K18061	O95248	308	2.1e-26	Myotubularin-related protein 5 OS=Homo sapiens OX=9606 GN=SBF1 PE=1 SV=4	PF07425	Pardaxin	--	--	--	--	GO:0005576	extracellular region	--	--
2-3.c47183_1_2099	1276604927	PIO31404.1	1595	4.6e-174	hypothetical protein AB205_0211120, partial [Rana catesbeiana]	XM_018576951.1	XM_018576951	236	1.58134e-117	PREDICTED: Nanorana parkeri shroom family member 4 (SHROOM4), mRNA	K18625	SHROOM	protein Shroom	http://www.genome.jp/dbget-bin/www_bget?ko:K18625	Q9ULL8	591	1.7e-59	Protein Shroom4 OS=Homo sapiens OX=9606 GN=SHROOM4 PE=1 SV=3	--	--	--	--	--	--	--	--	--	--
1-2.c44340_1_1536	1276610695	PIO33662.1	332	9.5e-28	hypothetical protein AB205_0215320, partial [Rana catesbeiana]	--	--	--	--	--	K06625	CDKN1A, P21, CIP1	cyclin-dependent kinase inhibitor 1A	http://www.genome.jp/dbget-bin/www_bget?ko:K06625	P38936	188	6.7e-13	Cyclin-dependent kinase inhibitor 1 OS=Homo sapiens OX=9606 GN=CDKN1A PE=1 SV=3	PF02234	Cyclin-dependent kinase inhibitor	GO:0045859//GO:0007050	regulation of protein kinase activity//cell cycle arrest	GO:0004861	cyclin-dependent protein serine/threonine kinase inhibitor activity	GO:0005634	nucleus	--	--
2-3.c52920_1_2173	1236548667	PAA71360.1	342	9.4e-29	hypothetical protein BOX15_Mlig020368g1 [Macrostomum lignano]	HM441081.1	HM441081	40	1.48293e-08	Amolops tormotus clone Rato-3 microsatellite sequence	--	--	--	--	Q28092	180	8.1e-12	Cylicin-2 OS=Bos taurus OX=9913 GN=CYLC2 PE=1 SV=1	--	--	--	--	--	--	--	--	--	--
1-2.c40819_1_1483	260802076	XP_002595919.1	238	7.5e-17	hypothetical protein BRAFLDRAFT_197551 [Branchiostoma floridae]	--	--	--	--	--	--	--	--	--	--	--	--	--	PF12515	Ca2+-ATPase N terminal autoinhibitory domain	--	--	GO:0005516	calmodulin binding	--	--	--	--
2-3.c33206_1_2651	1516450599	ROT82760.1	159	1.9e-07	hypothetical protein C7M84_024072 [Penaeus vannamei]	--	--	--	--	--	--	--	--	--	--	--	--	--	PF06809//PF17077//PF00719	Neural proliferation differentiation control-1 protein (NPDC1)//Mitotic spindle associated protein SHE1//Inorganic pyrophosphatase	GO:2000575//GO:0006796//GO:0006119	negative regulation of microtubule motor activity//phosphate-containing compound metabolic process//oxidative phosphorylation	GO:0004427//GO:0000287//GO:0008017	inorganic diphosphatase activity//magnesium ion binding//microtubule binding	GO:0015630//GO:0045298//GO:0005737//GO:0016021	microtubule cytoskeleton//tubulin complex//cytoplasm//integral component of membrane	--	--
1-2.c9229_1_1359	1387745053	PWA33382.1	269	1.7e-20	hypothetical protein CCH79_00014077 [Gambusia affinis]	XM_012934037.1	XM_012934037	209	1.03592e-102	PREDICTED: Sorex araneus ovo-like zinc finger 2 (OVOL2), transcript variant X2, mRNA	K20796	PRDM7_9	histone-lysine N-methyltransferase PRDM7/9	http://www.genome.jp/dbget-bin/www_bget?ko:K20796	Q6ZN06	253	1.7e-20	Zinc finger protein 813 OS=Homo sapiens OX=9606 GN=ZNF813 PE=2 SV=2	PF01363//PF05191//PF02148//PF00096	FYVE zinc finger//Adenylate kinase, active site lid//Zn-finger in ubiquitin-hydrolases and other protein//Zinc finger, C2H2 type	GO:0046034//GO:0006144	ATP metabolic process//purine nucleobase metabolic process	GO:0008270//GO:0003676//GO:0004017//GO:0046872	zinc ion binding//nucleic acid binding//adenylate kinase activity//metal ion binding	--	--	--	--
2-3.c15607_1_2004	697411841	KGL72866.1	382	2e-33	hypothetical protein N309_00947, partial [Tinamus guttatus]	--	--	--	--	--	K19481	MGP	matrix Gla protein	http://www.genome.jp/dbget-bin/www_bget?ko:K19481	O42413	191	4e-13	Matrix Gla protein OS=Gallus gallus OX=9031 GN=MGP PE=2 SV=1	PF02166//PF00847	Androgen receptor//AP2 domain	GO:0030521//GO:0007165//GO:0006355	androgen receptor signaling pathway//signal transduction//regulation of transcription, DNA-templated	GO:0005496//GO:0003700//GO:0004879//GO:0003677	steroid binding//DNA-binding transcription factor activity//nuclear receptor activity//DNA binding	GO:0005634//GO:0005667	nucleus//transcription regulator complex	--	--
1-2.c22379_1_1504	1050357182	OCT59390.1	1577	4e-172	hypothetical protein XELAEV_18000812mg [Xenopus laevis]	XM_018566125.1	XM_018566125	395	0	PREDICTED: Nanorana parkeri deoxyhypusine synthase (DHPS), partial mRNA	K00809	DHPS, dys	deoxyhypusine synthase	http://www.genome.jp/dbget-bin/www_bget?ko:K00809	Q3TXU5	1326	7.3e-145	Deoxyhypusine synthase OS=Mus musculus OX=10090 GN=Dhps PE=1 SV=2	PF01916	Deoxyhypusine synthase	GO:0008612	peptidyl-lysine modification to peptidyl-hypusine	--	--	--	--	KOG2924	Deoxyhypusine synthase
2-3.c26626_1_2527	1050355597	OCT57824.1	1987	1.9e-219	hypothetical protein XELAEV_18003005mg [Xenopus laevis]	XM_003771342.4	XM_003771342	713	0	PREDICTED: Sarcophilus harrisii F-box and leucine rich repeat protein 14 (FBXL14), mRNA	K10280	FBXL14	F-box and leucine-rich repeat protein 14	http://www.genome.jp/dbget-bin/www_bget?ko:K10280	Q8BID8	1922	9.4e-214	F-box/LRR-repeat protein 14 OS=Mus musculus OX=10090 GN=Fbxl14 PE=2 SV=1	PF13516//PF03529//PF00560//PF05324//PF13855//PF12937//PF00646	Leucine Rich repeat//Otx1 transcription factor//Leucine Rich Repeat//Sperm antigen HE2//Leucine rich repeat//F-box-like//F-box domain	GO:0007275	multicellular organism development	GO:0005515//GO:0003700	protein binding//DNA-binding transcription factor activity	GO:0005667//GO:0005576//GO:0005634	transcription regulator complex//extracellular region//nucleus	KOG1947	Leucine rich repeat proteins, some proteins contain F-box
2-3.c29787_1_2497	1050355521	OCT57750.1	2634	1.8e-294	hypothetical protein XELAEV_18003086mg [Xenopus laevis]	XM_017972031.1	XM_017972031	604	0	PREDICTED: Callithrix jacchus SRC proto-oncogene, non-receptor tyrosine kinase (SRC), transcript variant X9, mRNA	K05704	SRC	tyrosine-protein kinase Src	http://www.genome.jp/dbget-bin/www_bget?ko:K05704	P13116	2634	2.6e-296	Tyrosine-protein kinase Src-2 OS=Xenopus laevis OX=8355 GN=src-b PE=2 SV=3	PF14604//PF00069//PF07714//PF00018//PF07653	Variant SH3 domain//Protein kinase domain//Protein tyrosine and serine/threonine kinase//SH3 domain//Variant SH3 domain	GO:0006468	protein phosphorylation	GO:0004672//GO:0005524//GO:0005515	protein kinase activity//ATP binding//protein binding	--	--	--	--
2-3.c46438_1_2478	1050349578	OCT55832.1	686	1.4e-68	hypothetical protein XELAEV_18003247mg [Xenopus laevis]	--	--	--	--	--	--	--	--	--	--	--	--	--	--	--	--	--	--	--	--	--	--	--
2-3.c49620_1_2429	1050397485	OCT99674.1	563	2.5e-54	hypothetical protein XELAEV_18005457mg [Xenopus laevis]	--	--	--	--	--	--	--	--	--	O00370	409	2.5e-38	LINE-1 retrotransposable element ORF2 protein OS=Homo sapiens OX=9606 PE=1 SV=1	PF17366	A-agglutinin-binding subunit Aga2	GO:0000752	agglutination involved in conjugation with cellular fusion	GO:0050839	cell adhesion molecule binding	GO:0009277	fungal-type cell wall	--	--
2-3.c45752_1_2568	1050398698	OCU00888.1	534	6e-51	hypothetical protein XELAEV_18006665mg [Xenopus laevis]	--	--	--	--	--	--	--	--	--	--	--	--	--	--	--	--	--	--	--	--	--	--	--
2-3.c29527_1_2235	1050395637	OCT97827.1	160	1.2e-07	hypothetical protein XELAEV_18010059mg [Xenopus laevis]	XM_008254709.2	XM_008254709	191	1.75088e-92	PREDICTED: Oryctolagus cuniculus nuclear factor I B (NFIB), transcript variant X11, mRNA	--	--	--	--	--	--	--	--	--	--	--	--	--	--	--	--	--	--
2-3.c60071_1_2167	1050395667	OCT97857.1	2658	2.6e-297	hypothetical protein XELAEV_18010088mg [Xenopus laevis]	XM_018569886.1	XM_018569886	1023	0	PREDICTED: Nanorana parkeri phosphoglucomutase-like protein 5 (LOC108798157), mRNA	K15636	PGM5	phosphoglucomutase-like protein 5	http://www.genome.jp/dbget-bin/www_bget?ko:K15636	Q8BZF8	2520	3.7e-283	Phosphoglucomutase-like protein 5 OS=Mus musculus OX=10090 GN=Pgm5 PE=1 SV=2	PF02879//PF00408//PF00649//PF02878//PF02880	Phosphoglucomutase/phosphomannomutase, alpha/beta/alpha domain II//Phosphoglucomutase/phosphomannomutase, C-terminal domain//Copper fist DNA binding domain//Phosphoglucomutase/phosphomannomutase, alpha/beta/alpha domain I//Phosphoglucomutase/phosphomannomutase, alpha/beta/alpha domain III	GO:0006355//GO:0071704//GO:0005975	regulation of transcription, DNA-templated//organic substance metabolic process//carbohydrate metabolic process	GO:0003677//GO:0005507//GO:0016868//GO:0003700	DNA binding//copper ion binding//intramolecular transferase activity, phosphotransferases//DNA-binding transcription factor activity	GO:0005667//GO:0042025	transcription regulator complex//host cell nucleus	KOG0625	Phosphoglucomutase
3-6.c14200_1_4395	1050396229	OCT98419.1	4000	0	hypothetical protein XELAEV_18010651mg [Xenopus laevis]	XR_001923782.2	XR_001923782	1573	0	PREDICTED: Xenopus tropicalis ATPase, Ca++ transporting, cardiac muscle, slow twitch 2 (atp2a2), transcript variant X2, misc_RNA	K05853	ATP2A	Ca2+ transporting ATPase, sarcoplasmic/endoplasmic reticulum	http://www.genome.jp/dbget-bin/www_bget?ko:K05853	Q03669	3908	0	Sarcoplasmic/endoplasmic reticulum calcium ATPase 2 OS=Gallus gallus OX=9031 GN=ATP2A2 PE=2 SV=2	--	--	--	--	--	--	--	--	KOG0202	Ca2+ transporting ATPase
1-2.c46607_1_1807	1050391821	OCT94012.1	2168	1.4e-240	hypothetical protein XELAEV_18011675mg [Xenopus laevis]	XM_018565478.1	XM_018565478	754	0	PREDICTED: Nanorana parkeri bleomycin hydrolase (BLMH), mRNA	K01372	BLMH, pepC	bleomycin hydrolase	http://www.genome.jp/dbget-bin/www_bget?ko:K01372	P87362	1998	1e-222	Bleomycin hydrolase OS=Gallus gallus OX=9031 GN=BLMH PE=1 SV=1	PF03051//PF00112	Peptidase C1-like family//Papain family cysteine protease	GO:0006508	proteolysis	GO:0004197//GO:0008234	cysteine-type endopeptidase activity//cysteine-type peptidase activity	--	--	KOG4128	Bleomycin hydrolases and aminopeptidases of cysteine protease family
2-3.c20491_1_2208	1050392004	OCT94195.1	537	2.3e-51	hypothetical protein XELAEV_18011863mg [Xenopus laevis]	XM_030476646.1	XM_030476646	145	6.4206e-67	PREDICTED: Strigops habroptila phosphorylase kinase regulatory subunit alpha 2 (PHKA2), transcript variant X4, mRNA	K07190	PHKA_B	phosphorylase kinase alpha/beta subunit	http://www.genome.jp/dbget-bin/www_bget?ko:K07190	P46020	506	1.3e-49	Phosphorylase b kinase regulatory subunit alpha, skeletal muscle isoform OS=Homo sapiens OX=9606 GN=PHKA1 PE=1 SV=2	--	--	--	--	--	--	--	--	KOG3635	Phosphorylase kinase
1-2.c6022_1_1733	1050392278	OCT94469.1	733	3.4e-74	hypothetical protein XELAEV_18012141mg [Xenopus laevis]	--	--	--	--	--	--	--	--	--	Q9D733	260	3.4e-21	Pancreatic secretory granule membrane major glycoprotein GP2 OS=Mus musculus OX=10090 GN=Gp2 PE=1 SV=3	PF16954	Haem-transporter, endosomal/lysosomal, haem-responsive gene	GO:0015886	heme transport	GO:0015232	heme transmembrane transporter activity	--	--	--	--
2-3.c8690_1_1982	1050393504	OCT95695.1	1888	4.6e-208	hypothetical protein XELAEV_18013382mg [Xenopus laevis]	XM_018562018.1	XM_018562018	733	0	PREDICTED: Nanorana parkeri growth differentiation factor 11 (GDF11), mRNA	K05497	GDF8_11	growth differentiation factor 8/11	http://www.genome.jp/dbget-bin/www_bget?ko:K05497	Q9Z1W4	1665	4.7e-184	Growth/differentiation factor 11 OS=Mus musculus OX=10090 GN=Gdf11 PE=1 SV=1	PF00019	Transforming growth factor beta like domain	GO:0007165//GO:0040007//GO:0008283	signal transduction//growth//cell population proliferation	GO:0008083	growth factor activity	--	--	KOG3900	Transforming growth factor beta, bone morphogenetic protein and related proteins
2-3.c42674_1_2438	1050389050	OCT91242.1	243	3.2e-17	hypothetical protein XELAEV_18014292mg [Xenopus laevis]	--	--	--	--	--	K11564	MIS18, FASP1	kinetochore protein Mis18	http://www.genome.jp/dbget-bin/www_bget?ko:K11564	Q9CZJ6	226	4.2e-17	Protein Mis18-alpha OS=Mus musculus OX=10090 GN=Mis18a PE=2 SV=1	PF04901//PF09036	Receptor activity modifying family//Bcr-Abl oncoprotein oligomerisation domain	GO:0006468//GO:0008277//GO:0009069//GO:0006886//GO:0007165//GO:0016310	protein phosphorylation//regulation of G protein-coupled receptor signaling pathway//serine family amino acid metabolic process//intracellular protein transport//signal transduction//phosphorylation	GO:0015026//GO:0005096//GO:0004674	coreceptor activity//GTPase activator activity//protein serine/threonine kinase activity	GO:0016021	integral component of membrane	--	--
2-3.c54431_1_2392	1050387139	OCT89332.1	677	1.5e-67	hypothetical protein XELAEV_18017952mg [Xenopus laevis]	--	--	--	--	--	--	--	--	--	--	--	--	--	--	--	--	--	--	--	--	--	--	--
2-3.c13016_1_2051	1050381492	OCT83687.1	146	4.7e-06	hypothetical protein XELAEV_18021829mg [Xenopus laevis]	--	--	--	--	--	--	--	--	--	--	--	--	--	PF00228	Bowman-Birk serine protease inhibitor family	--	--	GO:0004867	serine-type endopeptidase inhibitor activity	GO:0005576	extracellular region	--	--
1-2.c31501_2_1234	1050382305	OCT84500.1	967	1.8e-101	hypothetical protein XELAEV_18022653mg [Xenopus laevis]	XM_018572440.1	XM_018572440	228	2.60189e-113	PREDICTED: Nanorana parkeri WAP four-disulfide core domain 1 (WFDC1), partial mRNA	--	--	--	--	Q8JG33	929	6.5e-99	WAP four-disulfide core domain protein 1 OS=Gallus gallus OX=9031 GN=WFDC1 PE=2 SV=1	PF00095	WAP-type (Whey Acidic Protein) 'four-disulfide core'	--	--	GO:0030414	peptidase inhibitor activity	GO:0005576	extracellular region	--	--
2-3.c47530_1_2410	1050380998	OCT83194.1	955	8.6e-100	hypothetical protein XELAEV_18025731mg [Xenopus laevis]	XM_028575788.1	XM_028575788	140	4.24739e-64	PREDICTED: Perca flavescens store-operated calcium entry regulator STIMATE (LOC114554140), mRNA	--	--	--	--	Q86TL2	861	9.7e-91	Store-operated calcium entry regulator STIMATE OS=Homo sapiens OX=9606 GN=STIMATE PE=1 SV=1	PF10868//PF00558	Cysteine-rich antifungal protein 2, defensin-like//Vpu protein	GO:0032801//GO:0019076//GO:0050832//GO:0006812	receptor catabolic process//viral release from host cell//defense response to fungus//cation transport	GO:0005261	cation channel activity	GO:0005576//GO:0033644	extracellular region//host cell membrane	--	--
2-3.c49442_1_2429	1050377700	OCT79897.1	1086	5.6e-115	hypothetical protein XELAEV_18026709mg [Xenopus laevis]	XM_018567580.1	XM_018567580	402	0	PREDICTED: Nanorana parkeri methylenetetrahydrofolate dehydrogenase (NADP+ dependent) 1-like (MTHFD1L), mRNA	K13402	MTHFD1L	monofunctional C1-tetrahydrofolate synthase, mitochondrial	http://www.genome.jp/dbget-bin/www_bget?ko:K13402	Q0VCR7	1031	1.9e-110	Monofunctional C1-tetrahydrofolate synthase, mitochondrial OS=Bos taurus OX=9913 GN=MTHFD1L PE=2 SV=2	PF01268	Formate--tetrahydrofolate ligase	GO:0009396//GO:0046487	folic acid-containing compound biosynthetic process//glyoxylate metabolic process	GO:0004329//GO:0005524	formate-tetrahydrofolate ligase activity//ATP binding	--	--	KOG4230	C1-tetrahydrofolate synthase
2-3.c28618_1_2043	1050375437	OCT77635.1	3016	0	hypothetical protein XELAEV_18028728mg [Xenopus laevis]	XM_018555376.1	XM_018555376	861	0	PREDICTED: Nanorana parkeri echinoderm microtubule associated protein like 4 (EML4), mRNA	K15420	EML4	echinoderm microtubule-associated protein-like 4	http://www.genome.jp/dbget-bin/www_bget?ko:K15420	Q2TAF3	3012	0	Echinoderm microtubule-associated protein-like 4 OS=Xenopus laevis OX=8355 GN=eml4 PE=2 SV=1	PF00400//PF02148	WD domain, G-beta repeat//Zn-finger in ubiquitin-hydrolases and other protein	--	--	GO:0005515//GO:0008270	protein binding//zinc ion binding	--	--	KOG2106	Uncharacterized conserved protein, contains HELP and WD40 domains
1-2.c45941_1_1692	1050375961	OCT78159.1	267	3.6e-20	hypothetical protein XELAEV_18029269mg [Xenopus laevis]	XM_020805356.1	XM_020805356	53	6.7853e-16	PREDICTED: Pogona vitticeps solute carrier family 16 member 10 (SLC16A10), transcript variant X2, mRNA	K08187	SLC16A10	MFS transporter, MCP family, solute carrier family 16 (monocarboxylic acid transporters), member 10	http://www.genome.jp/dbget-bin/www_bget?ko:K08187	Q8TF71	256	9.6e-21	Monocarboxylate transporter 10 OS=Homo sapiens OX=9606 GN=SLC16A10 PE=1 SV=1	PF07690	Major Facilitator Superfamily	GO:0055085	transmembrane transport	GO:0022857	transmembrane transporter activity	--	--	--	--
3-6.c2325_8_3004	1050372514	OCT74714.1	3959	0	hypothetical protein XELAEV_18033701mg [Xenopus laevis]	XM_018569882.1	XM_018569882	1410	0	PREDICTED: Nanorana parkeri minichromosome maintenance complex component 4 (MCM4), mRNA	K02212	MCM4, CDC54	DNA replication licensing factor MCM4	http://www.genome.jp/dbget-bin/www_bget?ko:K02212	Q6GL41	4015	0	DNA replication licensing factor mcm4 OS=Xenopus tropicalis OX=8364 GN=mcm4 PE=2 SV=1	PF07726//PF03266//PF07728//PF00493//PF00158//PF00004	ATPase family associated with various cellular activities (AAA)//NTPase//AAA domain (dynein-related subfamily)//MCM P-loop domain//Sigma-54 interaction domain//ATPase family associated with various cellular activities (AAA)	GO:0006355//GO:0006270	regulation of transcription, DNA-templated//DNA replication initiation	GO:0008134//GO:0003677//GO:0098519//GO:0005524//GO:0016887	transcription factor binding//DNA binding//nucleotide phosphatase activity, acting on free nucleotides//ATP binding//ATPase activity	GO:0005667	transcription regulator complex	KOG0478	DNA replication licensing factor, MCM4 component
2-3.c10177_4_2799	1050369648	OCT71849.1	924	3.9e-96	hypothetical protein XELAEV_18034826mg [Xenopus laevis]	LR584086.1	LR584086	40	1.91253e-08	Scleropages formosus genome assembly, chromosome: 21	K09529	DNAJC9	DnaJ homolog subfamily C member 9	http://www.genome.jp/dbget-bin/www_bget?ko:K09529	Q91WN1	765	1.5e-79	DnaJ homolog subfamily C member 9 OS=Mus musculus OX=10090 GN=Dnajc9 PE=1 SV=2	PF03842	Silicon transporter	GO:0015708	silicic acid import across plasma membrane	--	--	--	--	KOG0719	Molecular chaperone (DnaJ superfamily)
2-3.c31894_6_2286	1050371219	OCT73420.1	2161	1.2e-239	hypothetical protein XELAEV_18036397mg [Xenopus laevis]	XM_031905644.1	XM_031905644	600	0	PREDICTED: Xenopus tropicalis regulator of chromosome condensation 2 (rcc2), transcript variant X4, mRNA	--	--	--	--	Q52KW8	2161	1.7e-241	Protein RCC2 homolog OS=Xenopus laevis OX=8355 GN=rcc2 PE=2 SV=1	PF00622	SPRY domain	--	--	GO:0005515	protein binding	--	--	KOG1426	FOG: RCC1 domain
1-2.c24221_1_1271	1050367989	OCT70191.1	1460	1.3e-158	hypothetical protein XELAEV_18037112mg [Xenopus laevis]	XM_030077798.1	XM_030077798	163	3.61237e-77	PREDICTED: Myripristis murdjan acyl-CoA desaturase-like (LOC115377784), mRNA	K00507	SCD, desC	stearoyl-CoA desaturase (Delta-9 desaturase)	http://www.genome.jp/dbget-bin/www_bget?ko:K00507	Q92038	1257	6.1e-137	Acyl-CoA desaturase OS=Cyprinus carpio OX=7962 PE=2 SV=2	PF00487	Fatty acid desaturase	GO:0006629	lipid metabolic process	--	--	--	--	KOG1600	Fatty acid desaturase
1-2.c9208_1_1378	1050365300	OCT67503.1	1362	3.1e-147	hypothetical protein XELAEV_18038801mg [Xenopus laevis]	XM_018568538.1	XM_018568538	841	0	PREDICTED: Nanorana parkeri Alport syndrome, mental retardation, midface hypoplasia and elliptocytosis chromosomal region gene 1 (AMMECR1), mRNA	--	--	--	--	Q9JHT5	1160	1.2e-125	AMME syndrome candidate gene 1 protein homolog OS=Mus musculus OX=10090 GN=Ammecr1 PE=2 SV=1	PF09384	UTP15 C terminal	GO:0006364	rRNA processing	--	--	GO:0005730	nucleolus	KOG3274	Uncharacterized conserved protein, AMMECR1
1-2.c4878_9_1788	1050366126	OCT68329.1	2515	8.2e-281	hypothetical protein XELAEV_18039628mg [Xenopus laevis]	--	--	--	--	--	K02325	POLE2	DNA polymerase epsilon subunit 2	http://www.genome.jp/dbget-bin/www_bget?ko:K02325	A7YWS7	2373	3.4e-266	DNA polymerase epsilon subunit 2 OS=Bos taurus OX=9913 GN=POLE2 PE=2 SV=1	PF04042//PF00323	DNA polymerase alpha/epsilon subunit B//Mammalian defensin	GO:0006952//GO:0006260	defense response//DNA replication	GO:0003677	DNA binding	GO:0005576	extracellular region	KOG3818	DNA polymerase epsilon, subunit B
2-3.c37294_1_2218	1050360084	OCT62289.1	939	5.7e-98	hypothetical protein XELAEV_18043373mg [Xenopus laevis]	XM_018568998.1	XM_018568998	375	0	PREDICTED: Nanorana parkeri golgi SNAP receptor complex member 2 (GOSR2), transcript variant X1, mRNA	K08496	GOSR2, BOS1	golgi SNAP receptor complex member 2	http://www.genome.jp/dbget-bin/www_bget?ko:K08496	O35165	817	1.1e-85	Golgi SNAP receptor complex member 2 OS=Rattus norvegicus OX=10116 GN=Gosr2 PE=1 SV=2	PF05008//PF03908	Vesicle transport v-SNARE protein N-terminus//Sec20	GO:0006890//GO:0006886//GO:0006810	retrograde vesicle-mediated transport, Golgi to endoplasmic reticulum//intracellular protein transport//transport	GO:0005484	SNAP receptor activity	GO:0005622//GO:0016020	intracellular//membrane	KOG3251	Golgi SNAP receptor complex member
2-3.c46259_1_2693	1050360493	OCT62698.1	579	3.8e-56	hypothetical protein XELAEV_18043786mg [Xenopus laevis]	--	--	--	--	--	--	--	--	--	P11369	400	3.1e-37	LINE-1 retrotransposable element ORF2 protein OS=Mus musculus OX=10090 GN=Pol PE=1 SV=2	--	--	--	--	--	--	--	--	--	--
1-2.c14872_1_1679	1050360549	OCT62754.1	734	2.5e-74	hypothetical protein XELAEV_18043845mg [Xenopus laevis]	--	--	--	--	--	K10605	BRCA1	breast cancer type 1 susceptibility protein	http://www.genome.jp/dbget-bin/www_bget?ko:K10605	Q6J6J0	523	1e-51	Breast cancer type 1 susceptibility protein homolog OS=Pongo pygmaeus OX=9600 GN=BRCA1 PE=3 SV=1	PF00097//PF12861//PF16685//PF11789//PF04564//PF12678//PF02891	Zinc finger, C3HC4 type (RING finger)//Anaphase-promoting complex subunit 11 RING-H2 finger//zinc RING finger of MSL2//Zinc-finger of the MIZ type in Nse subunit//U-box domain//RING-H2 zinc finger domain//MIZ/SP-RING zinc finger	GO:0016567	protein ubiquitination	GO:0004842//GO:0046872//GO:0061630//GO:0008270	ubiquitin-protein transferase activity//metal ion binding//ubiquitin protein ligase activity//zinc ion binding	GO:0005680	anaphase-promoting complex	--	--
1-2.c43541_1_1430	1050360882	OCT63087.1	1363	2.6e-147	hypothetical protein XELAEV_18044182mg [Xenopus laevis]	XM_018553638.1	XM_018553638	622	0	PREDICTED: Nanorana parkeri heparan sulfate glucosamine 3-O-sulfotransferase 3B1-like (LOC108784751), mRNA	K07809	HS3ST3	[heparan sulfate]-glucosamine 3-sulfotransferase 3	http://www.genome.jp/dbget-bin/www_bget?ko:K07809	Q9Y662	1284	5.2e-140	Heparan sulfate glucosamine 3-O-sulfotransferase 3B1 OS=Homo sapiens OX=9606 GN=HS3ST3B1 PE=1 SV=1	PF00685//PF03567	Sulfotransferase domain//Sulfotransferase family	--	--	GO:0008146	sulfotransferase activity	GO:0016021	integral component of membrane	KOG3704	Heparan sulfate D-glucosaminyl 3-O-sulfotransferase
3-6.c6804_1_7414	1050357739	OCT59945.1	522	4.3e-49	hypothetical protein XELAEV_18045964mg [Xenopus laevis]	--	--	--	--	--	--	--	--	--	A6NHQ4	240	3e-18	Elongin BC and Polycomb repressive complex 2-associated protein OS=Homo sapiens OX=9606 GN=EPOP PE=1 SV=1	PF04014//PF00335	Antidote-toxin recognition MazE, bacterial antitoxin//Tetraspanin family	--	--	GO:0003677	DNA binding	GO:0016021	integral component of membrane	--	--
2-3.c26285_1_2593	1011580153	KYO29983.1	2999	0	hypothetical protein Y1Q_0005414 [Alligator mississippiensis]	XM_002941644.4	XM_002941644	992	0	PREDICTED: Xenopus tropicalis heat shock protein family A (Hsp70) member 5 (hspa5), mRNA	K09490	HSPA5, BIP	heat shock 70kDa protein 5	http://www.genome.jp/dbget-bin/www_bget?ko:K09490	Q5R4P0	2953	0	Endoplasmic reticulum chaperone BiP OS=Pongo abelii OX=9601 GN=HSPA5 PE=2 SV=1	PF02782//PF01968	FGGY family of carbohydrate kinases, C-terminal domain//Hydantoinase/oxoprolinase	GO:0005975	carbohydrate metabolic process	GO:0016773//GO:0016787	phosphotransferase activity, alcohol group as acceptor//hydrolase activity	--	--	KOG0100	Molecular chaperones GRP78/BiP/KAR2, HSP70 superfamily
2-3.c8083_1_2296	14717792	AAC42231.2	1200	3.2e-128	iodothyronine deiodinase type II [Rana catesbeiana]	XM_018574533.1	XM_018574533	441	0	PREDICTED: Nanorana parkeri deiodinase, iodothyronine type II (DIO2), mRNA	K17904	DIO2	type II thyroxine 5'-deiodinase	http://www.genome.jp/dbget-bin/www_bget?ko:K17904	P49896	1200	4.5e-130	Type II iodothyronine deiodinase OS=Lithobates catesbeianus OX=8400 GN=dio2 PE=2 SV=2	PF02935//PF00837	Cytochrome c oxidase subunit VIIc//Iodothyronine deiodinase	GO:0055114//GO:0006123	oxidation-reduction process//mitochondrial electron transport, cytochrome c to oxygen	GO:0004129//GO:0004800	cytochrome-c oxidase activity//thyroxine 5'-deiodinase activity	GO:0045277	respiratory chain complex IV	--	--
2-3.c12300_1_2072	14717792	AAC42231.2	902	1e-93	iodothyronine deiodinase type II [Rana catesbeiana]	XM_018574533.1	XM_018574533	316	5.27467e-162	PREDICTED: Nanorana parkeri deiodinase, iodothyronine type II (DIO2), mRNA	K17904	DIO2	type II thyroxine 5'-deiodinase	http://www.genome.jp/dbget-bin/www_bget?ko:K17904	P49896	902	1.5e-95	Type II iodothyronine deiodinase OS=Lithobates catesbeianus OX=8400 GN=dio2 PE=2 SV=2	PF00837//PF02935	Iodothyronine deiodinase//Cytochrome c oxidase subunit VIIc	GO:0006123//GO:0055114	mitochondrial electron transport, cytochrome c to oxygen//oxidation-reduction process	GO:0004129//GO:0004800	cytochrome-c oxidase activity//thyroxine 5'-deiodinase activity	GO:0045277	respiratory chain complex IV	--	--
3-6.c6057_1_8371	13994287	NP_114124.1	396	2e-34	Krueppel-like factor 16 [Homo sapiens]	XM_018555646.1	XM_018555646	611	0	PREDICTED: Nanorana parkeri Kruppel like factor 9 (KLF9), transcript variant X2, mRNA	--	--	--	--	Q01713	563	1.2e-55	Krueppel-like factor 9 OS=Rattus norvegicus OX=10116 GN=Klf9 PE=2 SV=1	PF00096	Zinc finger, C2H2 type	--	--	GO:0003676	nucleic acid binding	--	--	--	--
2-3.c11418_16_2742	148224363	NP_001091246.1	2545	4.2e-284	La ribonucleoprotein domain family member 4 L homeolog [Xenopus laevis]	AB673127.1	AB673127	635	0	Buergeria buergeri LARP4 mRNA for La ribonucleoprotein domain family member 4, partial cds	K18763	LARP4	la-related protein 4	http://www.genome.jp/dbget-bin/www_bget?ko:K18763	Q71RC2	1985	5.1e-221	La-related protein 4 OS=Homo sapiens OX=9606 GN=LARP4 PE=1 SV=3	--	--	--	--	--	--	--	--	KOG2591	c-Mpl binding protein, contains La domain
2-3.c8465_9_1923	120538715	AAI29573.1	1886	7.6e-208	LOC100036873 protein [Xenopus laevis]	XM_027867145.1	XM_027867145	397	0	PREDICTED: Vombatus ursinus ERGIC and golgi 3 (ERGIC3), mRNA	K20367	ERGIC3, ERV46	endoplasmic reticulum-Golgi intermediate compartment protein 3	http://www.genome.jp/dbget-bin/www_bget?ko:K20367	Q6NVS2	1881	4.1e-209	Endoplasmic reticulum-Golgi intermediate compartment protein 3 OS=Xenopus tropicalis OX=8364 GN=ergic3 PE=2 SV=1	PF02167//PF10150	Cytochrome C1 family//Ribonuclease E/G family	GO:0006118	obsolete electron transport	GO:0020037//GO:0009055//GO:0003723	heme binding//electron transfer activity//RNA binding	--	--	KOG2667	COPII vesicle protein
1-2.c6234_8_1765	50603985	AAH77641.1	1969	1.7e-217	LOC444845 protein [Xenopus laevis]	NM_001092944.1	NM_001092944	724	0	Xenopus laevis translation initiation factor eIF4A II (LOC444845), mRNA >gb|BC077641.1| Xenopus laevis translation initiation factor eIF4A II, mRNA (cDNA clone MGC:86382 IMAGE:7011148), complete cds	--	--	--	--	P60843	1928	1.3e-214	Eukaryotic initiation factor 4A-I OS=Mus musculus OX=10090 GN=Eif4a1 PE=1 SV=1	PF00270//PF07652//PF04851//PF00579	DEAD/DEAH box helicase//Flavivirus DEAD domain//Type III restriction enzyme, res subunit//tRNA synthetases class I (W and Y)	GO:0006418	tRNA aminoacylation for protein translation	GO:0004812//GO:0003677//GO:0005524//GO:0000166//GO:0004386//GO:0016787//GO:0003676	aminoacyl-tRNA ligase activity//DNA binding//ATP binding//nucleotide binding//helicase activity//hydrolase activity//nucleic acid binding	--	--	KOG0327	Translation initiation factor 4F, helicase subunit (eIF-4A) and related helicases
2-3.c19584_1_2039	1394669148	XP_025050265.1	1763	1.5e-193	LOW QUALITY PROTEIN: endoplasmic reticulum chaperone BiP [Alligator sinensis]	NM_001086595.1	NM_001086595	612	0	Xenopus laevis heat shock protein family A (Hsp70) member 5 S homeolog (hspa5.S), mRNA >gb|BC041200.1| Xenopus laevis heat shock 70kDa protein 5 (glucose-regulated protein, 78kDa), mRNA (cDNA clone MGC:52648 IMAGE:4681479), complete cds	K09490	HSPA5, BIP	heat shock 70kDa protein 5	http://www.genome.jp/dbget-bin/www_bget?ko:K09490	P20029	1748	1.1e-193	Endoplasmic reticulum chaperone BiP OS=Mus musculus OX=10090 GN=Hspa5 PE=1 SV=3	PF10459//PF02782	Peptidase S46//FGGY family of carbohydrate kinases, C-terminal domain	GO:0005975	carbohydrate metabolic process	GO:0070009//GO:0016773//GO:0008239	serine-type aminopeptidase activity//phosphotransferase activity, alcohol group as acceptor//dipeptidyl-peptidase activity	--	--	KOG0100	Molecular chaperones GRP78/BiP/KAR2, HSP70 superfamily
1-2.c4799_1_1485	1276569880	PIO23780.1	345	2.9e-29	Matrix Gla protein [Rana catesbeiana]	--	--	--	--	--	K19481	MGP	matrix Gla protein	http://www.genome.jp/dbget-bin/www_bget?ko:K19481	O42413	243	2.7e-19	Matrix Gla protein OS=Gallus gallus OX=9031 GN=MGP PE=2 SV=1	--	--	--	--	--	--	--	--	--	--
2-3.c23879_1_2516	73853842	NP_001027506.1	838	3.3e-86	matrix metallopeptidase 13 (collagenase 3) precursor [Xenopus tropicalis]	XM_018556353.1	XM_018556353	87	1.29403e-34	PREDICTED: Nanorana parkeri interstitial collagenase-like (LOC108786931), mRNA	--	--	--	--	P22894	658	3.5e-67	Neutrophil collagenase OS=Homo sapiens OX=9606 GN=MMP8 PE=1 SV=1	PF00413//PF01400	Matrixin//Astacin (Peptidase family M12A)	GO:0006508	proteolysis	GO:0004222//GO:0008270	metalloendopeptidase activity//zinc ion binding	GO:0031012	extracellular matrix	--	--
2-3.c1159_127_2510	1276587333	PIO26798.1	3001	0	Matrix metalloproteinase-9 [Rana catesbeiana]	XM_018559044.1	XM_018559044	710	0	PREDICTED: Nanorana parkeri matrix metallopeptidase 9 (MMP9), mRNA	K01403	MMP9	matrix metalloproteinase-9 (gelatinase B)	http://www.genome.jp/dbget-bin/www_bget?ko:K01403	P50282	2081	3.4e-232	Matrix metalloproteinase-9 OS=Rattus norvegicus OX=10116 GN=Mmp9 PE=2 SV=1	PF01400//PF00413	Astacin (Peptidase family M12A)//Matrixin	GO:0006508	proteolysis	GO:0008270//GO:0004222	zinc ion binding//metalloendopeptidase activity	GO:0031012	extracellular matrix	--	--
3-6.c2494_7_2939	89272478	CAJ82887.1	3425	0	MCM3 minichromosome maintenance deficient 3 [Xenopus tropicalis]	XM_018561609.1	XM_018561609	799	0	PREDICTED: Nanorana parkeri minichromosome maintenance complex component 3 (MCM3), mRNA	K02541	MCM3	DNA replication licensing factor MCM3	http://www.genome.jp/dbget-bin/www_bget?ko:K02541	Q7ZXZ0	3426	0	Zygotic DNA replication licensing factor mcm3 OS=Xenopus laevis OX=8355 GN=zmcm3 PE=1 SV=1	PF07726//PF00493//PF07728	ATPase family associated with various cellular activities (AAA)//MCM P-loop domain//AAA domain (dynein-related subfamily)	GO:0006270	DNA replication initiation	GO:0016887//GO:0003677//GO:0005524	ATPase activity//DNA binding//ATP binding	--	--	KOG0479	DNA replication licensing factor, MCM3 component
2-3.c46753_1_2008	62858559	NP_001016361.1	1614	2.7e-176	menin [Xenopus tropicalis]	XM_018567070.1	XM_018567070	422	0	PREDICTED: Nanorana parkeri menin 1 (MEN1), transcript variant X3, mRNA	K14970	MEN1, MNN1	menin	http://www.genome.jp/dbget-bin/www_bget?ko:K14970	O88559	978	2.2e-104	Menin OS=Mus musculus OX=10090 GN=Men1 PE=1 SV=2	PF05053	Menin	--	--	--	--	GO:0005634	nucleus	--	--
3-6.c13649_1_2997	66910772	AAH97695.1	802	5.9e-82	MGC115235 protein [Xenopus laevis]	--	--	--	--	--	--	--	--	--	Q5RFT7	373	4.6e-34	RNA-binding protein 12B OS=Pongo abelii OX=9601 GN=RBM12B PE=2 SV=1	PF00076//PF02217	RNA recognition motif. (a.k.a. RRM, RBD, or RNP domain)//Origin of replication binding protein	GO:0006260	DNA replication	GO:0003688//GO:0003676	DNA replication origin binding//nucleic acid binding	GO:0046809	replication compartment	KOG4307	RNA binding protein RBM12/SWAN
2-3.c2185_9_2274	62739346	AAH94159.1	2161	1.2e-239	MGC115292 protein [Xenopus laevis]	XM_031905644.1	XM_031905644	600	0	PREDICTED: Xenopus tropicalis regulator of chromosome condensation 2 (rcc2), transcript variant X4, mRNA	--	--	--	--	Q52KW8	2161	1.6e-241	Protein RCC2 homolog OS=Xenopus laevis OX=8355 GN=rcc2 PE=2 SV=1	PF00622	SPRY domain	--	--	GO:0005515	protein binding	--	--	KOG1426	FOG: RCC1 domain
2-3.c38720_4_2021	116063382	AAI23345.1	2018	3.9e-223	MGC154823 protein [Xenopus laevis]	XM_021647228.1	XM_021647228	249	9.0156e-125	PREDICTED: Meriones unguiculatus CDK5 regulatory subunit associated protein 1 (Cdk5rap1), transcript variant X2, mRNA	--	--	--	--	Q8BTW8	1930	8.9e-215	CDK5 regulatory subunit-associated protein 1 OS=Mus musculus OX=10090 GN=Cdk5rap1 PE=2 SV=2	PF00919//PF04055	Uncharacterized protein family UPF0004//Radical SAM superfamily	--	--	GO:0035596//GO:0003824//GO:0051536//GO:0051539	methylthiotransferase activity//catalytic activity//iron-sulfur cluster binding//4 iron, 4 sulfur cluster binding	--	--	KOG2492	CDK5 activator-binding protein
2-3.c41015_1_2247	47125092	AAH70524.1	976	3e-102	MGC78791 protein [Xenopus laevis]	XM_018556661.1	XM_018556661	293	3.51305e-149	PREDICTED: Nanorana parkeri integrator complex subunit 2 (INTS2), mRNA	K13139	INTS2	integrator complex subunit 2	http://www.genome.jp/dbget-bin/www_bget?ko:K13139	Q5ZKU4	936	1.8e-99	Integrator complex subunit 2 OS=Gallus gallus OX=9031 GN=INTS2 PE=2 SV=1	PF14750	Integrator complex subunit 2	--	--	--	--	GO:0032039	integrator complex	--	--
2-3.c62179_1_2122	45360661	NP_989004.1	695	1.1e-69	mid1-interacting protein 1 [Xenopus tropicalis]	XM_018553509.1	XM_018553509	267	9.35018e-135	PREDICTED: Nanorana parkeri MID1 interacting protein 1 (MID1IP1), mRNA	--	--	--	--	Q9CQ20	487	2e-47	Mid1-interacting protein 1 OS=Mus musculus OX=10090 GN=Mid1ip1 PE=1 SV=1	--	--	--	--	--	--	--	--	--	--
2-3.c2178_18_2298	89271977	CAJ82263.1	1797	1.9e-197	mknk1 [Xenopus tropicalis]	XM_006502822.3	XM_006502822	362	0	PREDICTED: Mus musculus MAP kinase-interacting serine/threonine kinase 1 (Mknk1), transcript variant X1, mRNA	K04372	MKNK, MNK	MAP kinase interacting serine/threonine kinase	http://www.genome.jp/dbget-bin/www_bget?ko:K04372	Q66JF3	1791	1.3e-198	MAP kinase-interacting serine/threonine-protein kinase 1 OS=Xenopus tropicalis OX=8364 GN=mknk1 PE=2 SV=1	PF00069//PF10399//PF07714	Protein kinase domain//Ubiquitinol-cytochrome C reductase Fe-S subunit TAT signal//Protein tyrosine and serine/threonine kinase	GO:0055114//GO:0006468//GO:0006119//GO:0006118	oxidation-reduction process//protein phosphorylation//oxidative phosphorylation//obsolete electron transport	GO:0005524//GO:0004672//GO:0008121	ATP binding//protein kinase activity//ubiquinol-cytochrome-c reductase activity	--	--	KOG0607	MAP kinase-interacting kinase and related serine/threonine protein kinases
2-3.c27031_1_2093	1159648185	OPJ77615.1	204	9e-13	mucin-19-like [Patagioenas fasciata monilis]	--	--	--	--	--	--	--	--	--	--	--	--	--	PF09000	Cytotoxic	GO:0009405	pathogenesis	GO:0003723//GO:0043022//GO:0016788	RNA binding//ribosome binding//hydrolase activity, acting on ester bonds	--	--	--	--
1-2.c38257_1_1307	1242744559	XP_022292248.1	325	5.3e-27	mucin-4-like isoform X5 [Crassostrea virginica]	--	--	--	--	--	--	--	--	--	Q9HCI5	213	7.2e-16	Melanoma-associated antigen E1 OS=Homo sapiens OX=9606 GN=MAGEE1 PE=1 SV=2	--	--	--	--	--	--	--	--	--	--
2-3.c37134_1_1974	114155153	NP_034902.1	1058	8e-112	myc-associated zinc finger protein isoform 1 [Mus musculus]	XM_031007121.1	XM_031007121	175	1.20866e-83	PREDICTED: Gorilla gorilla gorilla MYC associated zinc finger protein (MAZ), transcript variant X4, mRNA	K09228	KRAB	KRAB domain-containing zinc finger protein	http://www.genome.jp/dbget-bin/www_bget?ko:K09228	P56671	1058	1.1e-113	Myc-associated zinc finger protein OS=Mus musculus OX=10090 GN=Maz PE=1 SV=1	PF00096//PF06003	Zinc finger, C2H2 type//Survival motor neuron protein (SMN)	GO:0006397	mRNA processing	GO:0003723//GO:0003676	RNA binding//nucleic acid binding	GO:0005737//GO:0005634	cytoplasm//nucleus	--	--
2-3.c54479_1_2040	117558409	AAI25715.1	2751	4e-308	nfib protein [Xenopus tropicalis]	XM_018556490.1	XM_018556490	1411	0	PREDICTED: Nanorana parkeri nuclear factor I B (NFIB), transcript variant X3, mRNA	K09169	NFIB	nuclear factor I/B	http://www.genome.jp/dbget-bin/www_bget?ko:K09169	P17924	2642	2.5e-297	Nuclear factor 1 B-type OS=Gallus gallus OX=9031 GN=NFIB PE=1 SV=1	PF00859//PF03165	CTF/NF-I family transcription modulation region//MH1 domain	GO:0006355	regulation of transcription, DNA-templated	GO:0003700	DNA-binding transcription factor activity	GO:0005634//GO:0005667	nucleus//transcription regulator complex	KOG3663	Nuclear factor I
2-3.c60467_1_2227	48525813	AAT45117.1	1501	3.9e-163	NIMA-family kinase Nek7 [Xenopus laevis]	XM_018564551.1	XM_018564551	595	0	PREDICTED: Nanorana parkeri NIMA related kinase 7 (NEK7), mRNA	K20876	NEK7	NIMA (never in mitosis gene a)-related kinase 7	http://www.genome.jp/dbget-bin/www_bget?ko:K20876	Q8TDX7	1486	3e-163	Serine/threonine-protein kinase Nek7 OS=Homo sapiens OX=9606 GN=NEK7 PE=1 SV=1	PF00069//PF07714	Protein kinase domain//Protein tyrosine and serine/threonine kinase	GO:0006468	protein phosphorylation	GO:0004672//GO:0005524	protein kinase activity//ATP binding	--	--	KOG0589	Serine/threonine protein kinase
2-3.c22341_1_2389	1276617349	PIO37112.1	2091	1.6e-231	Numb-like protein [Rana catesbeiana]	XM_007234522.2	XM_007234522	266	3.81228e-134	PREDICTED: Astyanax mexicanus NUMB like, endocytic adaptor protein (numbl), transcript variant X4, mRNA	K06057	NUMBL	numb	http://www.genome.jp/dbget-bin/www_bget?ko:K06057	Q9Y6R0	1449	6.3e-159	Numb-like protein OS=Homo sapiens OX=9606 GN=NUMBL PE=1 SV=1	PF14719//PF08416//PF00640	Phosphotyrosine interaction domain (PTB/PID)//Phosphotyrosine-binding domain//Phosphotyrosine interaction domain (PTB/PID)	--	--	GO:0005515	protein binding	--	--	KOG3537	Adaptor protein NUMB
2-3.c19030_1_4818	677527894	KFQ91132.1	199	7.9e-12	Osteocalcin, partial [Nipponia nippon]	--	--	--	--	--	--	--	--	--	P0C225	187	2.8e-12	Osteocalcin OS=Capra hircus OX=9925 GN=BGLAP PE=1 SV=1	PF02793	Hormone receptor domain	GO:0007186	G protein-coupled receptor signaling pathway	GO:0004930	G protein-coupled receptor activity	GO:0016020	membrane	--	--
1-2.c6801_1_1745	1276620547	PIO39188.1	363	2.8e-31	Phospholipase D3 [Rana catesbeiana]	XM_027999501.1	XM_027999501	51	9.06921e-15	PREDICTED: Xiphophorus couchianus phospholipase D family member 3 (pld3), transcript variant X3, mRNA	K16860	PLD3_4	phospholipase D3/4	http://www.genome.jp/dbget-bin/www_bget?ko:K16860	Q6PB03	300	7.9e-26	5'-3' exonuclease PLD3 OS=Xenopus laevis OX=8355 GN=pld3 PE=2 SV=1	PF00614	Phospholipase D Active site motif	--	--	GO:0003824	catalytic activity	--	--	KOG3603	Predicted phospholipase D
2-3.c56081_1_2384	1276614289	PIO35386.1	2696	1.1e-301	Phospholipase DDHD2, partial [Rana catesbeiana]	XM_018572400.1	XM_018572400	685	0	PREDICTED: Nanorana parkeri DDHD domain containing 2 (DDHD2), mRNA	K16545	DDHD2	phospholipase DDHD2	http://www.genome.jp/dbget-bin/www_bget?ko:K16545	O94830	2133	3e-238	Phospholipase DDHD2 OS=Homo sapiens OX=9606 GN=DDHD2 PE=1 SV=2	PF02862//PF00536//PF02892//PF07647	DDHD domain//SAM domain (Sterile alpha motif)//BED zinc finger//SAM domain (Sterile alpha motif)	--	--	GO:0003677//GO:0005515//GO:0046872	DNA binding//protein binding//metal ion binding	--	--	KOG2308	Phosphatidic acid-preferring phospholipase A1, contains DDHD domain
2-3.c42087_1_2205	197246338	AAI68571.1	801	5.6e-82	pik3c2a protein [Xenopus tropicalis]	--	--	--	--	--	--	--	--	--	Q61194	741	7.2e-77	Phosphatidylinositol 4-phosphate 3-kinase C2 domain-containing subunit alpha OS=Mus musculus OX=10090 GN=Pik3c2a PE=1 SV=2	--	--	--	--	--	--	--	--	--	--
1-2.c10818_3_1710	219686179	BAH08642.1	839	1.7e-86	pirica [Rana pirica]	--	--	--	--	--	--	--	--	--	--	--	--	--	PF01115	F-actin capping protein, beta subunit	GO:0051016	barbed-end actin filament capping	--	--	GO:0008290	F-actin capping protein complex	--	--
3-6.c14461_1_3333	219686179	BAH08642.1	1000	7.3e-105	pirica [Rana pirica]	--	--	--	--	--	--	--	--	--	Q9D733	293	9.9e-25	Pancreatic secretory granule membrane major glycoprotein GP2 OS=Mus musculus OX=10090 GN=Gp2 PE=1 SV=3	--	--	--	--	--	--	--	--	--	--
2-3.c47549_1_2198	219686179	BAH08642.1	1000	4.7e-105	pirica [Rana pirica]	--	--	--	--	--	--	--	--	--	Q9D733	294	4.9e-25	Pancreatic secretory granule membrane major glycoprotein GP2 OS=Mus musculus OX=10090 GN=Gp2 PE=1 SV=3	PF01080	Presenilin	GO:0016485	protein processing	GO:0004190	aspartic-type endopeptidase activity	GO:0016021	integral component of membrane	--	--
3-6.c3389_5_3292	308235956	NP_001184102.1	2749	1.1e-307	poly(A)-specific ribonuclease PARN [Xenopus tropicalis]	XM_018239091.1	XM_018239091	723	0	PREDICTED: Xenopus laevis poly(A)-specific ribonuclease PARN-like (LOC108703108), transcript variant X3, mRNA	K01148	PARN	poly(A)-specific ribonuclease	http://www.genome.jp/dbget-bin/www_bget?ko:K01148	Q90ZA1	2748	0	Poly(A)-specific ribonuclease PARN OS=Xenopus laevis OX=8355 GN=parn PE=1 SV=1	PF02714//PF10309//PF08675//PF00076//PF01424	Calcium-dependent channel, 7TM region, putative phosphate//Nuclear cap-binding protein subunit 3//RNA binding domain//RNA recognition motif. (a.k.a. RRM, RBD, or RNP domain)//R3H domain	GO:0006402//GO:0051252	mRNA catabolic process//regulation of RNA metabolic process	GO:0003729//GO:0000340//GO:0003723//GO:0003676//GO:0004535//GO:0046872	mRNA binding//RNA 7-methylguanosine cap binding//RNA binding//nucleic acid binding//poly(A)-specific ribonuclease activity//metal ion binding	GO:0030880//GO:0005634//GO:0016020//GO:0005737	RNA polymerase complex//nucleus//membrane//cytoplasm	KOG1990	Poly(A)-specific exoribonuclease PARN
2-3.c27159_1_2290	156213766	EDO34774.1	504	1.6e-47	predicted protein, partial [Nematostella vectensis]	--	--	--	--	--	--	--	--	--	Q70KF4	211	2.2e-15	Cardiomyopathy-associated protein 5 OS=Mus musculus OX=10090 GN=Cmya5 PE=1 SV=2	PF04716//PF14604//PF03893	ETC complex I subunit conserved region//Variant SH3 domain//Lipase 3 N-terminal region	GO:0016042//GO:0022904	lipid catabolic process//respiratory electron transport chain	GO:0005515	protein binding	--	--	--	--
3-6.c14101_1_3011	847105479	XP_012813413.1	1128	9.4e-120	PREDICTED: 1,4-alpha-glucan-branching enzyme [Xenopus tropicalis]	XM_012957959.3	XM_012957959	267	1.34447e-134	PREDICTED: Xenopus tropicalis glucan (1,4-alpha-), branching enzyme 1 (gbe1), mRNA	K00700	GBE1, glgB	1,4-alpha-glucan branching enzyme	http://www.genome.jp/dbget-bin/www_bget?ko:K00700	Q04446	1010	6.4e-108	1,4-alpha-glucan-branching enzyme OS=Homo sapiens OX=9606 GN=GBE1 PE=1 SV=3	PF02806//PF01035	Alpha amylase, C-terminal all-beta domain//6-O-methylguanine DNA methyltransferase, DNA binding domain	GO:0006281//GO:0005975	DNA repair//carbohydrate metabolic process	GO:0043169//GO:0003824	cation binding//catalytic activity	--	--	KOG0470	1,4-alpha-glucan branching enzyme/starch branching enzyme II
3-6.c14050_1_3134	1072252880	XP_018411410.1	570	4.9e-55	PREDICTED: 15 kDa selenoprotein [Nanorana parkeri]	XM_018555908.1	XM_018555908	255	6.49051e-128	PREDICTED: Nanorana parkeri selenoprotein F (SELENOF), mRNA	--	--	--	--	Q802F3	528	5.1e-52	Selenoprotein F OS=Danio rerio OX=7955 GN=selenof PE=2 SV=2	PF05507	Microfibril-associated glycoprotein (MAGP)	--	--	--	--	GO:0001527	microfibril	KOG3384	Selenoprotein
3-6.c7222_1_3160	1072252880	XP_018411410.1	570	5e-55	PREDICTED: 15 kDa selenoprotein [Nanorana parkeri]	XM_018555908.1	XM_018555908	254	2.3593e-127	PREDICTED: Nanorana parkeri selenoprotein F (SELENOF), mRNA	--	--	--	--	Q802F3	528	5.2e-52	Selenoprotein F OS=Danio rerio OX=7955 GN=selenof PE=2 SV=2	PF05507	Microfibril-associated glycoprotein (MAGP)	--	--	--	--	GO:0001527	microfibril	KOG3384	Selenoprotein
2-3.c11448_18_2470	1072273272	XP_018422487.1	1182	4.2e-126	PREDICTED: 2-oxoglutarate and iron-dependent oxygenase domain-containing protein 3 [Nanorana parkeri]	XM_015645734.2	XM_015645734	176	4.20493e-84	PREDICTED: Parus major 2-oxoglutarate and iron dependent oxygenase domain containing 3 (OGFOD3), mRNA	--	--	--	--	Q5XGE0	1005	2e-107	2-oxoglutarate and iron-dependent oxygenase domain-containing protein 3 OS=Xenopus tropicalis OX=8364 GN=ogfod3 PE=2 SV=1	PF13640	2OG-Fe(II) oxygenase superfamily	GO:0055114	oxidation-reduction process	GO:0016491	oxidoreductase activity	--	--	--	--
1-2.c4416_8_1752	927167171	XP_013921451.1	1347	2.2e-145	PREDICTED: 5'-AMP-activated protein kinase subunit gamma-1 [Thamnophis sirtalis]	XM_018561877.1	XM_018561877	492	0	PREDICTED: Nanorana parkeri protein kinase AMP-activated non-catalytic subunit gamma 1 (PRKAG1), mRNA	--	--	--	--	O54950	1337	4.5e-146	5'-AMP-activated protein kinase subunit gamma-1 OS=Mus musculus OX=10090 GN=Prkag1 PE=1 SV=2	--	--	--	--	--	--	--	--	KOG1764	5'-AMP-activated protein kinase, gamma subunit
2-3.c49404_1_2502	951004218	XP_006271368.2	2959	0	PREDICTED: 78 kDa glucose-regulated protein [Alligator mississippiensis]	NM_001086595.1	NM_001086595	779	0	Xenopus laevis heat shock protein family A (Hsp70) member 5 S homeolog (hspa5.S), mRNA >gb|BC041200.1| Xenopus laevis heat shock 70kDa protein 5 (glucose-regulated protein, 78kDa), mRNA (cDNA clone MGC:52648 IMAGE:4681479), complete cds	K09490	HSPA5, BIP	heat shock 70kDa protein 5	http://www.genome.jp/dbget-bin/www_bget?ko:K09490	Q91883	2936	0	Endoplasmic reticulum chaperone BiP OS=Xenopus laevis OX=8355 GN=hspa5 PE=2 SV=1	PF02782//PF01968//PF10459	FGGY family of carbohydrate kinases, C-terminal domain//Hydantoinase/oxoprolinase//Peptidase S46	GO:0005975	carbohydrate metabolic process	GO:0016787//GO:0008239//GO:0016773//GO:0070009	hydrolase activity//dipeptidyl-peptidase activity//phosphotransferase activity, alcohol group as acceptor//serine-type aminopeptidase activity	--	--	KOG0100	Molecular chaperones GRP78/BiP/KAR2, HSP70 superfamily
1-2.c30942_1_1502	1072240268	XP_018410569.1	2220	1.1e-246	PREDICTED: 7-dehydrocholesterol reductase isoform X1 [Nanorana parkeri]	XM_018555067.1	XM_018555067	670	0	PREDICTED: Nanorana parkeri 7-dehydrocholesterol reductase (DHCR7), transcript variant X1, mRNA	K00213	DHCR7	7-dehydrocholesterol reductase	http://www.genome.jp/dbget-bin/www_bget?ko:K00213	Q7ZXH1	2160	1.4e-241	7-dehydrocholesterol reductase OS=Xenopus laevis OX=8355 GN=dhcr7 PE=2 SV=1	PF01222	Ergosterol biosynthesis ERG4/ERG24 family	GO:0016126	sterol biosynthetic process	GO:0016628	oxidoreductase activity, acting on the CH-CH group of donors, NAD or NADP as acceptor	GO:0016020	membrane	KOG1435	Sterol reductase/lamin B receptor
1-2.c45463_1_1816	1072240268	XP_018410569.1	1981	7.1e-219	PREDICTED: 7-dehydrocholesterol reductase isoform X1 [Nanorana parkeri]	XM_018555067.1	XM_018555067	707	0	PREDICTED: Nanorana parkeri 7-dehydrocholesterol reductase (DHCR7), transcript variant X1, mRNA	K00213	DHCR7	7-dehydrocholesterol reductase	http://www.genome.jp/dbget-bin/www_bget?ko:K00213	Q7ZXH1	1878	8.8e-209	7-dehydrocholesterol reductase OS=Xenopus laevis OX=8355 GN=dhcr7 PE=2 SV=1	PF01222	Ergosterol biosynthesis ERG4/ERG24 family	GO:0016126	sterol biosynthetic process	GO:0016628	oxidoreductase activity, acting on the CH-CH group of donors, NAD or NADP as acceptor	GO:0016020	membrane	KOG1435	Sterol reductase/lamin B receptor
2-3.c53876_1_2055	1072274032	XP_018422895.1	706	5.5e-71	PREDICTED: A disintegrin and metalloproteinase with thrombospondin motifs 7-like [Nanorana parkeri]	XM_018567393.1	XM_018567393	233	7.20412e-116	PREDICTED: Nanorana parkeri A disintegrin and metalloproteinase with thrombospondin motifs 7-like (LOC108796025), mRNA	K08622	ADAMTS7	a disintegrin and metalloproteinase with thrombospondin motifs 7	http://www.genome.jp/dbget-bin/www_bget?ko:K08622	Q9UKP4	371	5.4e-34	A disintegrin and metalloproteinase with thrombospondin motifs 7 OS=Homo sapiens OX=9606 GN=ADAMTS7 PE=1 SV=2	--	--	--	--	--	--	--	--	--	--
2-3.c22401_1_2346	1072240177	XP_018410059.1	1182	4e-126	PREDICTED: A disintegrin and metalloproteinase with thrombospondin motifs 9 [Nanorana parkeri]	NR_164664.1	NR_164664	244	6.31985e-122	Xenopus tropicalis ADAM metallopeptidase with thrombospondin type 1 motif 9 (adamts9), non-coding RNA	K08624	ADAMTS9	a disintegrin and metalloproteinase with thrombospondin motifs 9	http://www.genome.jp/dbget-bin/www_bget?ko:K08624	Q9P2N4	950	4.5e-101	A disintegrin and metalloproteinase with thrombospondin motifs 9 OS=Homo sapiens OX=9606 GN=ADAMTS9 PE=1 SV=4	PF08685	GON domain	--	--	GO:0004222//GO:0008270	metalloendopeptidase activity//zinc ion binding	--	--	--	--
1-2.c2471_6_1722	1072250988	XP_018410391.1	2202	1.5e-244	PREDICTED: actin-like protein 6A [Nanorana parkeri]	XM_018554889.1	XM_018554889	795	0	PREDICTED: Nanorana parkeri actin-like protein 6A (LOC108785752), mRNA	K11340	ACTL6A, INO80K	actin-like protein 6A	http://www.genome.jp/dbget-bin/www_bget?ko:K11340	Q9Z2N8	2139	4.4e-239	Actin-like protein 6A OS=Mus musculus OX=10090 GN=Actl6a PE=1 SV=2	--	--	--	--	--	--	--	--	KOG0679	Actin-related protein - Arp4p/Act3p
1-2.c34217_1_1715	1072274902	XP_018423375.1	1767	4.4e-194	PREDICTED: acyl-CoA synthetase family member 2, mitochondrial [Nanorana parkeri]	XM_014983976.1	XM_014983976	75	4.16473e-28	PREDICTED: Poecilia mexicana acyl-CoA synthetase family member 2, mitochondrial-like (LOC106915985), mRNA	K00666	K00666	fatty-acyl-CoA synthase	http://www.genome.jp/dbget-bin/www_bget?ko:K00666	Q0P4F7	1527	4.2e-168	Medium-chain acyl-CoA ligase ACSF2, mitochondrial OS=Danio rerio OX=7955 GN=acsf2 PE=2 SV=1	PF00501	AMP-binding enzyme	--	--	GO:0003824	catalytic activity	--	--	KOG1177	Long chain fatty acid acyl-CoA ligase
2-3.c36593_1_2115	1072241946	XP_018419596.1	932	3.5e-97	PREDICTED: ADP-ribosylation factor-like protein 5B [Nanorana parkeri]	XM_018564094.1	XM_018564094	374	0	PREDICTED: Nanorana parkeri ADP ribosylation factor like GTPase 5B (ARL5B), mRNA	K07950	ARL5B	ADP-ribosylation factor-like protein 5B	http://www.genome.jp/dbget-bin/www_bget?ko:K07950	Q9D4P0	911	1.3e-96	ADP-ribosylation factor-like protein 5B OS=Mus musculus OX=10090 GN=Arl5b PE=2 SV=3	PF02421//PF04670//PF00009//PF00005//PF00503//PF00071//PF00025//PF01926	Ferrous iron transport protein B//Gtr1/RagA G protein conserved region//Elongation factor Tu GTP binding domain//ABC transporter//G-protein alpha subunit//Ras family//ADP-ribosylation factor family//50S ribosome-binding GTPase	GO:0007186	G protein-coupled receptor signaling pathway	GO:0016887//GO:0019001//GO:0005525//GO:0003924//GO:0005524//GO:0031683	ATPase activity//guanyl nucleotide binding//GTP binding//GTPase activity//ATP binding//G-protein beta/gamma-subunit complex binding	--	--	KOG0070	GTP-binding ADP-ribosylation factor Arf1
1-2.c13074_5_1515	1072260623	XP_018415600.1	1192	1.8e-127	PREDICTED: aldo-keto reductase family 1 member C1-like isoform X1 [Nanorana parkeri]	XM_004859880.3	XM_004859880	85	9.92967e-34	PREDICTED: Heterocephalus glaber aldo-keto reductase family 1 member C1 homolog (LOC101719086), transcript variant X2, mRNA	--	--	--	--	Q95JH6	1078	4.2e-116	Aldo-keto reductase family 1 member C1 homolog OS=Macaca fuscata fuscata OX=9543 GN=AKR1C1 PE=2 SV=1	--	--	--	--	--	--	--	--	--	--
1-2.c51085_1_1665	1072260623	XP_018415600.1	1179	6.3e-126	PREDICTED: aldo-keto reductase family 1 member C1-like isoform X1 [Nanorana parkeri]	XM_004859880.3	XM_004859880	88	2.34078e-35	PREDICTED: Heterocephalus glaber aldo-keto reductase family 1 member C1 homolog (LOC101719086), transcript variant X2, mRNA	--	--	--	--	Q95JH6	1078	4.6e-116	Aldo-keto reductase family 1 member C1 homolog OS=Macaca fuscata fuscata OX=9543 GN=AKR1C1 PE=2 SV=1	PF00872//PF05001	Transposase, Mutator family//RNA polymerase Rpb1 C-terminal repeat	GO:0006313//GO:0006366	transposition, DNA-mediated//transcription by RNA polymerase II	GO:0004803//GO:0003677	transposase activity//DNA binding	GO:0005665	RNA polymerase II, core complex	--	--
3-6.c15726_1_3464	1072239669	XP_018432059.1	463	1.4e-42	PREDICTED: alpha-tectorin-like [Nanorana parkeri]	--	--	--	--	--	--	--	--	--	Q5R5C1	236	4.1e-18	Uromodulin OS=Pongo abelii OX=9601 GN=UMOD PE=2 SV=1	--	--	--	--	--	--	--	--	--	--
3-6.c9521_1_3600	1072239669	XP_018432059.1	458	5.5e-42	PREDICTED: alpha-tectorin-like [Nanorana parkeri]	--	--	--	--	--	--	--	--	--	Q5R5C1	236	4.3e-18	Uromodulin OS=Pongo abelii OX=9601 GN=UMOD PE=2 SV=1	PF10487	Nucleoporin subcomplex protein binding to Pom34	--	--	GO:0017056	structural constituent of nuclear pore	GO:0005643	nuclear pore	--	--
2-3.c40434_1_2419	1072243402	XP_018426986.1	335	6.9e-28	PREDICTED: aminopeptidase N-like [Nanorana parkeri]	--	--	--	--	--	K11140	ANPEP, CD13	aminopeptidase N	http://www.genome.jp/dbget-bin/www_bget?ko:K11140	P79098	308	1.3e-26	Aminopeptidase N OS=Bos taurus OX=9913 GN=ANPEP PE=2 SV=4	PF05173	Dihydrodipicolinate reductase, C-terminus	GO:0009085//GO:0055114//GO:0009089	lysine biosynthetic process//oxidation-reduction process//lysine biosynthetic process via diaminopimelate	GO:0008839	4-hydroxy-tetrahydrodipicolinate reductase	--	--	--	--
1-2.c36827_1_1745	1072262941	XP_018416864.1	433	2.1e-39	PREDICTED: AN1-type zinc finger protein 6 [Nanorana parkeri]	--	--	--	--	--	--	--	--	--	Q6FIF0	365	2.3e-33	AN1-type zinc finger protein 6 OS=Homo sapiens OX=9606 GN=ZFAND6 PE=1 SV=2	PF01754//PF01428	A20-like zinc finger//AN1-like Zinc finger	--	--	GO:0003677//GO:0008270	DNA binding//zinc ion binding	--	--	KOG3173	Predicted Zn-finger protein
2-3.c52601_1_2097	1072243251	XP_018426251.1	2050	7.9e-227	PREDICTED: angiopoietin-1 isoform X4 [Nanorana parkeri]	XM_018570726.1	XM_018570726	762	0	PREDICTED: Nanorana parkeri angiopoietin 1 (ANGPT1), transcript variant X1, mRNA	K05465	ANGPT1	angiopoietin 1	http://www.genome.jp/dbget-bin/www_bget?ko:K05465	O08538	1986	3e-221	Angiopoietin-1 OS=Mus musculus OX=10090 GN=Angpt1 PE=1 SV=2	PF08919//PF01410	F-actin binding//Fibrillar collagen C-terminal domain	GO:0006468	protein phosphorylation	GO:0005201//GO:0005524//GO:0004715	extracellular matrix structural constituent//ATP binding//non-membrane spanning protein tyrosine kinase activity	--	--	--	--
3-6.c15345_1_2820	1072274546	XP_018423178.1	2306	2.2e-256	PREDICTED: angiopoietin-related protein 2 [Nanorana parkeri]	XM_018567676.1	XM_018567676	748	0	PREDICTED: Nanorana parkeri angiopoietin like 2 (ANGPTL2), mRNA	--	--	--	--	Q9UKU9	2101	1.8e-234	Angiopoietin-related protein 2 OS=Homo sapiens OX=9606 GN=ANGPTL2 PE=1 SV=1	PF04831//PF17082//PF00142	Popeye protein conserved region//Spindle Pole Component 29//4Fe-4S iron sulfur cluster binding proteins, NifH/frxC family	GO:0055114//GO:0030474	oxidation-reduction process//spindle pole body duplication	GO:0005524//GO:0005200//GO:0016491	ATP binding//structural constituent of cytoskeleton//oxidoreductase activity	GO:0005823//GO:0005856//GO:0016020	central plaque of spindle pole body//cytoskeleton//membrane	--	--
2-3.c30376_2_2481	1072249075	XP_018409353.1	1716	5.1e-188	PREDICTED: angiopoietin-related protein 3 [Nanorana parkeri]	XM_018553851.1	XM_018553851	465	0	PREDICTED: Nanorana parkeri angiopoietin like 3 (ANGPTL3), mRNA	--	--	--	--	Q9R182	1087	6.2e-117	Angiopoietin-related protein 3 OS=Mus musculus OX=10090 GN=Angptl3 PE=1 SV=1	PF04136//PF01496//PF08941//PF06009//PF05531//PF07851//PF06156	Sec34-like family//V-type ATPase 116kDa subunit family//USP8 interacting//Laminin Domain II//Nucleopolyhedrovirus P10 protein//TMPIT-like protein//Initiation control protein YabA	GO:0016567//GO:0006260//GO:0006886//GO:1902600//GO:0007155	protein ubiquitination//DNA replication//intracellular protein transport//proton transmembrane transport//cell adhesion	GO:0015078//GO:0061630	proton transmembrane transporter activity//ubiquitin protein ligase activity	GO:0033179//GO:0016021//GO:0005801//GO:0019028//GO:0016020	proton-transporting V-type ATPase, V0 domain//integral component of membrane//cis-Golgi network//viral capsid//membrane	--	--
3-6.c11565_1_3275	1072256044	XP_018413128.1	3060	0	PREDICTED: ankyrin repeat and LEM domain-containing protein 2 isoform X2 [Nanorana parkeri]	XM_018262215.1	XM_018262215	352	0	PREDICTED: Xenopus laevis ankyrin repeat and LEM domain-containing protein 2-like (LOC108716081), transcript variant X2, mRNA	K21412	-	-	http://www.genome.jp/dbget-bin/www_bget?ko:K21412	Q86XL3	2092	2.4e-233	Ankyrin repeat and LEM domain-containing protein 2 OS=Homo sapiens OX=9606 GN=ANKLE2 PE=1 SV=4	PF13606//PF00023	Ankyrin repeat//Ankyrin repeat	--	--	GO:0005515	protein binding	--	--	--	--
2-3.c32031_2_1911	512851687	XP_002940686.2	1894	8.9e-209	PREDICTED: anthrax toxin receptor-like isoform X1 [Xenopus tropicalis]	XM_018573066.1	XM_018573066	526	0	PREDICTED: Nanorana parkeri anthrax toxin receptor 1-like (LOC108801113), mRNA	K20909	ANTXR	anthrax toxin receptor	http://www.genome.jp/dbget-bin/www_bget?ko:K20909	Q9H6X2	1543	6.3e-170	Anthrax toxin receptor 1 OS=Homo sapiens OX=9606 GN=ANTXR1 PE=1 SV=2	PF05587//PF05586	Anthrax receptor extracellular domain//Anthrax receptor C-terminus region	--	--	GO:0038023	signaling receptor activity	GO:0016021	integral component of membrane	--	--
3-6.c14887_1_3083	1072250127	XP_018409928.1	1961	2.5e-216	PREDICTED: AP2-associated protein kinase 1 isoform X3 [Nanorana parkeri]	XM_018554426.1	XM_018554426	1154	0	PREDICTED: Nanorana parkeri AP2 associated kinase 1 (AAK1), transcript variant X3, mRNA	K08853	AAK	AP2-associated kinase	http://www.genome.jp/dbget-bin/www_bget?ko:K08853	F1MH24	1825	2.1e-202	AP2-associated protein kinase 1 OS=Bos taurus OX=9913 GN=AAK1 PE=1 SV=2	PF00069//PF07714	Protein kinase domain//Protein tyrosine and serine/threonine kinase	GO:0006468	protein phosphorylation	GO:0004672//GO:0005524	protein kinase activity//ATP binding	--	--	KOG1989	ARK protein kinase family
3-6.c7899_1_3431	634847500	XP_007938785.1	1970	2.5e-217	PREDICTED: AP-3 complex subunit mu-1 isoform X1 [Orycteropus afer afer]	XM_018569295.1	XM_018569295	738	0	PREDICTED: Nanorana parkeri adaptor related protein complex 3 mu 1 subunit (AP3M1), transcript variant X1, mRNA	K12398	AP3M	AP-3 complex subunit mu	http://www.genome.jp/dbget-bin/www_bget?ko:K12398	Q9Y2T2	1959	6.5e-218	AP-3 complex subunit mu-1 OS=Homo sapiens OX=9606 GN=AP3M1 PE=1 SV=1	--	--	--	--	--	--	--	--	KOG2740	Clathrin-associated protein medium chain
1-2.c39401_1_1023	1072276351	XP_018424139.1	197	2.9e-12	PREDICTED: apolipoprotein A-I [Nanorana parkeri]	--	--	--	--	--	K08757	APOA1	apolipoprotein A-I	http://www.genome.jp/dbget-bin/www_bget?ko:K08757	P09809	172	3.2e-11	Apolipoprotein A-I OS=Oryctolagus cuniculus OX=9986 GN=APOA1 PE=1 SV=2	PF03938//PF04799//PF05478//PF08397//PF07464//PF01442//PF00435//PF03623//PF08702//PF06705//PF05511//PF09769//PF03730//PF09074//PF09432//PF04513//PF05929	Outer membrane protein (OmpH-like)//fzo-like conserved region//Prominin//IRSp53/MIM homology domain//Apolipophorin-III precursor (apoLp-III)//Apolipoprotein A1/A4/E domain//Spectrin repeat//Focal adhesion targeting region//Fibrinogen alpha/beta chain family//SF-assemblin/beta giardin//Mitochondrial ATP synthase coupling factor 6//Apolipoprotein O//Ku70/Ku80 C-terminal arm//Mer2//Tho complex subun…	GO:0007172//GO:0006468//GO:0006869//GO:0015986//GO:0042157//GO:0008053//GO:0042407//GO:0006406//GO:0006303//GO:0051258//GO:0019069//GO:0007165//GO:0007131//GO:0030168//GO:0007009//GO:0006368	signal complex assembly//protein phosphorylation//lipid transport//ATP synthesis coupled proton transport//lipoprotein metabolic process//mitochondrial fusion//cristae formation//mRNA export from nucleus//double-strand break repair via nonhomologous end joining//protein polymerization//viral capsid assembly//signal transduction//reciprocal meiotic recombination//platelet activation//plasma membra…	GO:0003678//GO:0005200//GO:0005102//GO:0003924//GO:0051082//GO:0005198//GO:0015078//GO:0005515//GO:0003677//GO:0004713//GO:0008289	DNA helicase activity//structural constituent of cytoskeleton//signaling receptor binding//GTPase activity//unfolded protein binding//structural molecule activity//proton transmembrane transporter activity//protein binding//DNA binding//protein tyrosine kinase activity//lipid binding	GO:0019031//GO:0061617//GO:0005856//GO:0019028//GO:0005657//GO:0000794//GO:0000446//GO:0016021//GO:0005577//GO:0005741//GO:0005576//GO:0005925//GO:0000276	viral envelope//MICOS complex//cytoskeleton//viral capsid//replication fork//condensed nuclear chromosome//nucleoplasmic THO complex//integral component of membrane//fibrinogen complex//mitochondrial outer membrane//extracellular region//focal adhesion//mitochondrial proton-transporting ATP synthase complex, coupling factor F(o)	--	--
2-3.c52361_1_2470	1072276866	XP_018424412.1	514	1.2e-48	PREDICTED: apoptosis facilitator Bcl-2-like protein 14 [Nanorana parkeri]	--	--	--	--	--	--	--	--	--	Q9BZR8	235	3.9e-18	Apoptosis facilitator Bcl-2-like protein 14 OS=Homo sapiens OX=9606 GN=BCL2L14 PE=1 SV=1	PF03408//PF00452//PF06393	Foamy virus envelope protein//Apoptosis regulator proteins, Bcl-2 family//BH3 interacting domain (BID)	GO:0043065//GO:0042981	positive regulation of apoptotic process//regulation of apoptotic process	--	--	GO:0019031//GO:0005737	viral envelope//cytoplasm	--	--
2-3.c11694_5_2037	1072274115	XP_018422941.1	871	4e-90	PREDICTED: apoptosis regulator BAX [Nanorana parkeri]	XM_018567439.1	XM_018567439	306	1.87689e-156	PREDICTED: Nanorana parkeri BCL2 associated X, apoptosis regulator (BAX), mRNA	K02159	BAX	apoptosis regulator BAX	http://www.genome.jp/dbget-bin/www_bget?ko:K02159	O02703	651	1.8e-66	Apoptosis regulator BAX OS=Bos taurus OX=9913 GN=BAX PE=2 SV=1	PF00452	Apoptosis regulator proteins, Bcl-2 family	GO:0042981	regulation of apoptotic process	--	--	--	--	--	--
1-2.c23501_2_1423	1072262775	XP_018416778.1	1456	4.1e-158	PREDICTED: apoptosis-inducing factor 2 [Nanorana parkeri]	XM_019484373.1	XM_019484373	108	1.51737e-46	PREDICTED: Alligator mississippiensis apoptosis inducing factor, mitochondria associated 2 (AIFM2), transcript variant X2, mRNA	--	--	--	--	B4F6I3	1329	3.1e-145	Ferroptosis suppressor protein 1 OS=Xenopus tropicalis OX=8364 GN=aifm2 PE=2 SV=1	PF01266//PF02254//PF05577//PF01494//PF07992//PF00231	FAD dependent oxidoreductase//TrkA-N domain//Serine carboxypeptidase S28//FAD binding domain//Pyridine nucleotide-disulphide oxidoreductase//ATP synthase	GO:0055114//GO:0015986//GO:0006508//GO:0006813	oxidation-reduction process//ATP synthesis coupled proton transport//proteolysis//potassium ion transport	GO:0046933//GO:0016491//GO:0071949//GO:0008236	proton-transporting ATP synthase activity, rotational mechanism//oxidoreductase activity//FAD binding//serine-type peptidase activity	GO:0045259//GO:0045261	proton-transporting ATP synthase complex//proton-transporting ATP synthase complex, catalytic core F(1)	KOG2495	NADH-dehydrogenase (ubiquinone)
2-3.c3498_1_2095	1072242683	XP_018423332.1	443	1.8e-40	PREDICTED: ARL14 effector protein [Nanorana parkeri]	XM_020917464.1	XM_020917464	87	1.06578e-34	PREDICTED: Boleophthalmus pectinirostris ARL14 effector protein-like (LOC110153559), mRNA	--	--	--	--	Q8N8R7	352	8.8e-32	ARL14 effector protein OS=Homo sapiens OX=9606 GN=ARL14EP PE=1 SV=1	--	--	--	--	--	--	--	--	--	--
2-3.c48966_1_2694	1072254819	XP_018412467.1	2320	5e-258	PREDICTED: armadillo repeat protein deleted in velo-cardio-facial syndrome isoform X1 [Nanorana parkeri]	XM_018556967.1	XM_018556967	863	0	PREDICTED: Nanorana parkeri armadillo repeat gene deleted in velocardiofacial syndrome (ARVCF), transcript variant X3, mRNA	--	--	--	--	O00192	1788	3.5e-198	Armadillo repeat protein deleted in velo-cardio-facial syndrome OS=Homo sapiens OX=9606 GN=ARVCF PE=1 SV=1	PF02985//PF00514//PF03739//PF03224	HEAT repeat//Armadillo/beta-catenin-like repeat//Lipopolysaccharide export system permease LptF/LptG//V-ATPase subunit H	GO:0006119//GO:1902600	oxidative phosphorylation//proton transmembrane transport	GO:0005515//GO:0046961	protein binding//proton-transporting ATPase activity, rotational mechanism	GO:0000221//GO:0016021	vacuolar proton-transporting V-type ATPase, V1 domain//integral component of membrane	KOG1048	Neural adherens junction protein Plakophilin and related Armadillo repeat proteins
1-2.c24849_1_1802	1072275926	XP_018423913.1	2041	7.6e-226	PREDICTED: armadillo repeat-containing protein 6 [Nanorana parkeri]	XM_010412241.2	XM_010412241	211	1.06735e-103	PREDICTED: Corvus cornix cornix armadillo repeat containing 6 (ARMC6), transcript variant X1, mRNA	--	--	--	--	Q5RD03	1570	4.4e-173	Armadillo repeat-containing protein 6 OS=Pongo abelii OX=9601 GN=ARMC6 PE=2 SV=1	PF07850//PF05297//PF00514	Renin receptor-like protein//Herpesvirus latent membrane protein 1 (LMP1)//Armadillo/beta-catenin-like repeat	GO:0019087	transformation of host cell by virus	GO:0038023//GO:0005515	signaling receptor activity//protein binding	GO:0016021	integral component of membrane	KOG4199	Uncharacterized conserved protein
2-3.c16675_12_2169	1072253211	XP_018411590.1	2498	9.3e-279	PREDICTED: aryl hydrocarbon receptor nuclear translocator-like protein 2 [Nanorana parkeri]	XM_018556088.1	XM_018556088	815	0	PREDICTED: Nanorana parkeri aryl hydrocarbon receptor nuclear translocator like 2 (ARNTL2), mRNA	K09099	ARNTL2, BMAL2	aryl hydrocarbon receptor nuclear translocator-like protein 2	http://www.genome.jp/dbget-bin/www_bget?ko:K09099	Q8QGQ7	1753	3.2e-194	Aryl hydrocarbon receptor nuclear translocator-like protein 2 OS=Gallus gallus OX=9031 GN=ARNTL2 PE=1 SV=1	PF08446//PF08447//PF00010//PF00989	PAS fold//PAS fold//Helix-loop-helix DNA-binding domain//PAS fold	GO:0006355	regulation of transcription, DNA-templated	GO:0005515//GO:0046983	protein binding//protein dimerization activity	--	--	KOG3561	Aryl-hydrocarbon receptor nuclear translocator
1-2.c48442_1_1566	1072251101	XP_018410454.1	595	3.1e-58	PREDICTED: arylsulfatase I [Nanorana parkeri]	XM_004696725.1	XM_004696725	35	6.37021e-06	PREDICTED: Echinops telfairi arylsulfatase family member I (ARSI), mRNA	K12375	ARSI_J	arylsulfatase I/J	http://www.genome.jp/dbget-bin/www_bget?ko:K12375	Q32KH7	423	3.9e-40	Arylsulfatase I OS=Canis lupus familiaris OX=9615 GN=ARSI PE=2 SV=2	--	--	--	--	--	--	--	--	--	--
2-3.c49759_1_2378	1072252199	XP_018411043.1	705	8.4e-71	PREDICTED: aspartate--tRNA ligase, mitochondrial [Nanorana parkeri]	XM_018555541.1	XM_018555541	218	1.83754e-107	PREDICTED: Nanorana parkeri aspartyl-tRNA synthetase 2, mitochondrial (DARS2), mRNA	K01876	DARS, aspS	aspartyl-tRNA synthetase	http://www.genome.jp/dbget-bin/www_bget?ko:K01876	Q6PI48	624	2.9e-63	Aspartate--tRNA ligase, mitochondrial OS=Homo sapiens OX=9606 GN=DARS2 PE=1 SV=1	PF00152//PF00797	tRNA synthetases class II (D, K and N)//N-acetyltransferase	GO:0042967//GO:0006418	obsolete acyl-carrier-protein biosynthetic process//tRNA aminoacylation for protein translation	GO:0016407//GO:0004812//GO:0000166//GO:0005524	acetyltransferase activity//aminoacyl-tRNA ligase activity//nucleotide binding//ATP binding	--	--	KOG2411	Aspartyl-tRNA synthetase, mitochondrial
2-3.c49557_1_2552	1072256081	XP_018413147.1	1024	9.1e-108	PREDICTED: aspartoacylase [Nanorana parkeri]	XM_018557645.1	XM_018557645	416	0	PREDICTED: Nanorana parkeri aspartoacylase (ASPA), transcript variant X2, mRNA	K01437	ASPA, aspA	aspartoacylase	http://www.genome.jp/dbget-bin/www_bget?ko:K01437	Q28C61	869	1.2e-91	Aspartoacylase OS=Xenopus tropicalis OX=8364 GN=aspa PE=2 SV=2	PF00947//PF02969//PF04952	Picornavirus core protein 2A//TATA box binding protein associated factor (TAF)//Succinylglutamate desuccinylase / Aspartoacylase family	GO:0006508//GO:0016032//GO:0006352	proteolysis//viral process//DNA-templated transcription, initiation	GO:0016788//GO:0008233	hydrolase activity, acting on ester bonds//peptidase activity	--	--	--	--
2-3.c47199_1_2308	1072256079	XP_018413146.1	1206	6.5e-129	PREDICTED: aspartoacylase [Nanorana parkeri]	XM_018557645.1	XM_018557645	299	1.6579e-152	PREDICTED: Nanorana parkeri aspartoacylase (ASPA), transcript variant X2, mRNA	K01437	ASPA, aspA	aspartoacylase	http://www.genome.jp/dbget-bin/www_bget?ko:K01437	Q28C61	997	1.6e-106	Aspartoacylase OS=Xenopus tropicalis OX=8364 GN=aspa PE=2 SV=2	PF04952	Succinylglutamate desuccinylase / Aspartoacylase family	--	--	GO:0016788	hydrolase activity, acting on ester bonds	--	--	--	--
2-3.c4614_1_2650	1072251922	XP_018410895.1	2542	8.9e-284	PREDICTED: ATM interactor [Nanorana parkeri]	XM_018555393.1	XM_018555393	761	0	PREDICTED: Nanorana parkeri ATM interactor (ATMIN), mRNA	--	--	--	--	O43313	845	7.5e-89	ATM interactor OS=Homo sapiens OX=9606 GN=ATMIN PE=1 SV=2	PF00096	Zinc finger, C2H2 type	--	--	GO:0003676	nucleic acid binding	--	--	--	--
2-3.c32848_1_2451	942195024	XP_014350591.1	2661	1.3e-297	PREDICTED: ATP-binding cassette sub-family F member 2 [Latimeria chalumnae]	XM_031904001.1	XM_031904001	904	0	PREDICTED: Xenopus tropicalis ATP-binding cassette sub-family F member 2 (LOC101731820), transcript variant X2, mRNA	K06185	ABCF2	ATP-binding cassette, subfamily F, member 2	http://www.genome.jp/dbget-bin/www_bget?ko:K06185	Q9UG63	2636	1.5e-296	ATP-binding cassette sub-family F member 2 OS=Homo sapiens OX=9606 GN=ABCF2 PE=1 SV=2	PF01926//PF00005//PF04310//PF13304//PF00004//PF03193//PF00910	50S ribosome-binding GTPase//ABC transporter//MukB N-terminal//AAA domain, putative AbiEii toxin, Type IV TA system//ATPase family associated with various cellular activities (AAA)//RsgA GTPase//RNA helicase	GO:0030261//GO:0007059	chromosome condensation//chromosome segregation	GO:0003724//GO:0005524//GO:0005525//GO:0003677//GO:0016887//GO:0003924//GO:0003723	RNA helicase activity//ATP binding//GTP binding//DNA binding//ATPase activity//GTPase activity//RNA binding	GO:0009295	nucleoid	KOG0927	Predicted transporter (ABC superfamily)
3-6.c16668_1_3064	1072263253	XP_018417035.1	2997	0	PREDICTED: ATP-dependent DNA helicase Q5 [Nanorana parkeri]	XM_018561533.1	XM_018561533	706	0	PREDICTED: Nanorana parkeri RecQ like helicase 5 (RECQL5), mRNA	K10902	RECQL5	ATP-dependent DNA helicase Q5	http://www.genome.jp/dbget-bin/www_bget?ko:K10902	O94762	2099	3.5e-234	ATP-dependent DNA helicase Q5 OS=Homo sapiens OX=9606 GN=RECQL5 PE=1 SV=2	PF07500//PF01146//PF00270//PF04851	Transcription factor S-II (TFIIS), central domain//Caveolin//DEAD/DEAH box helicase//Type III restriction enzyme, res subunit	GO:0070836//GO:0006351	caveola assembly//transcription, DNA-templated	GO:0005524//GO:0003677//GO:0003676//GO:0016787	ATP binding//DNA binding//nucleic acid binding//hydrolase activity	--	--	KOG0351	ATP-dependent DNA helicase
2-3.c3573_1_2634	1072283771	XP_018428150.1	2079	4.4e-230	PREDICTED: ATP-dependent RNA helicase DDX19A [Nanorana parkeri]	XM_014064615.1	XM_014064615	609	0	PREDICTED: Thamnophis sirtalis ATP-dependent RNA helicase DDX19B (LOC106547439), mRNA	K18655	DDX19, DBP5	ATP-dependent RNA helicase DDX19/DBP5	http://www.genome.jp/dbget-bin/www_bget?ko:K18655	Q61655	2065	2.6e-230	ATP-dependent RNA helicase DDX19A OS=Mus musculus OX=10090 GN=Ddx19a PE=1 SV=2	PF00270//PF04790//PF04851	DEAD/DEAH box helicase//Sarcoglycan complex subunit protein//Type III restriction enzyme, res subunit	--	--	GO:0003676//GO:0016787//GO:0003677//GO:0005524	nucleic acid binding//hydrolase activity//DNA binding//ATP binding	GO:0016021//GO:0016012	integral component of membrane//sarcoglycan complex	KOG0332	ATP-dependent RNA helicase
2-3.c43403_1_2245	1072271286	XP_018421397.1	1840	1.9e-202	PREDICTED: ATP-dependent RNA helicase DDX51 [Nanorana parkeri]	--	--	--	--	--	K14807	DDX51, DBP6	ATP-dependent RNA helicase DDX51/DBP6	http://www.genome.jp/dbget-bin/www_bget?ko:K14807	Q6DRI7	1253	3.2e-136	ATP-dependent RNA helicase DDX51 OS=Danio rerio OX=7955 GN=ddx51 PE=2 SV=1	PF04851//PF00270//PF02534	Type III restriction enzyme, res subunit//DEAD/DEAH box helicase//Type IV secretory system Conjugative DNA transfer	GO:0009291	unidirectional conjugation	GO:0003676//GO:0016787//GO:0005524//GO:0003677	nucleic acid binding//hydrolase activity//ATP binding//DNA binding	GO:0016020	membrane	KOG0350	DEAD-box ATP-dependent RNA helicase
3-6.c2497_10_2831	1072271286	XP_018421397.1	2055	2.8e-227	PREDICTED: ATP-dependent RNA helicase DDX51 [Nanorana parkeri]	XM_018565895.1	XM_018565895	568	0	PREDICTED: Nanorana parkeri DEAD-box helicase 51 (DDX51), mRNA	K14807	DDX51, DBP6	ATP-dependent RNA helicase DDX51/DBP6	http://www.genome.jp/dbget-bin/www_bget?ko:K14807	Q8N8A6	1462	2.3e-160	ATP-dependent RNA helicase DDX51 OS=Homo sapiens OX=9606 GN=DDX51 PE=1 SV=3	PF04851//PF00270	Type III restriction enzyme, res subunit//DEAD/DEAH box helicase	--	--	GO:0003676//GO:0016787//GO:0005524//GO:0003677	nucleic acid binding//hydrolase activity//ATP binding//DNA binding	--	--	KOG0350	DEAD-box ATP-dependent RNA helicase
3-6.c13662_1_2841	1072274223	XP_018423003.1	2368	1.5e-263	PREDICTED: ATP-dependent zinc metalloprotease YME1L1 isoform X1 [Nanorana parkeri]	XM_018567501.1	XM_018567501	1088	0	PREDICTED: Nanorana parkeri YME1 like 1 ATPase (YME1L1), transcript variant X1, mRNA	K08955	YME1	ATP-dependent metalloprotease	http://www.genome.jp/dbget-bin/www_bget?ko:K08955	O88967	2110	1.7e-235	ATP-dependent zinc metalloprotease YME1L1 OS=Mus musculus OX=10090 GN=Yme1l1 PE=1 SV=1	PF07724//PF06414//PF06068//PF05496//PF07728//PF02367//PF10415//PF16794//PF01434//PF01695//PF00004	AAA domain (Cdc48 subfamily)//Zeta toxin//TIP49 P-loop domain//Holliday junction DNA helicase RuvB P-loop domain//AAA domain (dynein-related subfamily)//Threonylcarbamoyl adenosine biosynthesis protein TsaE//Fumarase C C-terminus//Fibronectin-III type domain//Peptidase family M41//IstB-like ATP binding protein//ATPase family associated with various cellular activities (AAA)	GO:0006310//GO:0006099//GO:0006281//GO:0006508//GO:0002949	DNA recombination//tricarboxylic acid cycle//DNA repair//proteolysis//tRNA threonylcarbamoyladenosine modification	GO:0016887//GO:0004222//GO:0009378//GO:0016829//GO:0005515//GO:0003678//GO:0016301//GO:0005524	ATPase activity//metalloendopeptidase activity//four-way junction helicase activity//lyase activity//protein binding//DNA helicase activity//kinase activity//ATP binding	GO:0005657//GO:0009379	replication fork//Holliday junction helicase complex	KOG0734	AAA+-type ATPase containing the peptidase M41 domain
2-3.c31690_3_2815	1072267651	XP_018419421.1	2131	4.3e-236	PREDICTED: ATR-interacting protein [Nanorana parkeri]	XM_018563919.1	XM_018563919	440	0	PREDICTED: Nanorana parkeri ATR interacting protein (ATRIP), mRNA	K10905	ATRIP	ATR interacting protein	http://www.genome.jp/dbget-bin/www_bget?ko:K10905	Q8BMG1	601	1.6e-60	ATR-interacting protein OS=Mus musculus OX=10090 GN=Atrip PE=1 SV=2	PF09798//PF03938//PF17060//PF09787//PF02601//PF03884	DNA damage checkpoint protein//Outer membrane protein (OmpH-like)//Monopolar spindle protein 2//Golgin subfamily A member 5//Exonuclease VII, large subunit//DNA gyrase inhibitor YacG	GO:0000077//GO:0006308//GO:0030474//GO:0007030//GO:0071988	DNA damage checkpoint//DNA catabolic process//spindle pole body duplication//Golgi organization//protein localization to spindle pole body	GO:0051082//GO:0008855//GO:0008270	unfolded protein binding//exodeoxyribonuclease VII activity//zinc ion binding	GO:0009318	exodeoxyribonuclease VII complex	--	--
1-2.c3507_4_1588	1072239089	XP_018427136.1	256	6.4e-19	PREDICTED: basic proline-rich protein-like [Nanorana parkeri]	--	--	--	--	--	--	--	--	--	--	--	--	--	--	--	--	--	--	--	--	--	--	--
2-3.c15678_1_1997	1072276566	XP_018424251.1	206	5.1e-13	PREDICTED: beta-1,4-galactosyltransferase 4 [Nanorana parkeri]	--	--	--	--	--	K07969	B4GALT4	beta-1,4-galactosyltransferase 4 [EC:2.4.1.90 2.4.1.275 2.4.1.-]	http://www.genome.jp/dbget-bin/www_bget?ko:K07969	O60513	174	3.7e-11	Beta-1,4-galactosyltransferase 4 OS=Homo sapiens OX=9606 GN=B4GALT4 PE=1 SV=1	--	--	--	--	--	--	--	--	--	--
3-6.c10029_1_3016	1072254500	XP_018412297.1	2780	0	PREDICTED: beta-glucuronidase [Nanorana parkeri]	XM_018556795.1	XM_018556795	773	0	PREDICTED: Nanorana parkeri glucuronidase beta (GUSB), mRNA	K01195	uidA, GUSB	beta-glucuronidase	http://www.genome.jp/dbget-bin/www_bget?ko:K01195	O97524	2355	6.9e-264	Beta-glucuronidase OS=Felis catus OX=9685 GN=GUSB PE=1 SV=1	PF02836//PF10766//PF02837//PF00703	Glycosyl hydrolases family 2, TIM barrel domain//Multidrug efflux pump-associated protein AcrZ//Glycosyl hydrolases family 2, sugar binding domain//Glycosyl hydrolases family 2	GO:0005975//GO:0006810//GO:1990961	carbohydrate metabolic process//transport//xenobiotic detoxification by transmembrane export across the plasma membrane	GO:0004553//GO:0042910	hydrolase activity, hydrolyzing O-glycosyl compounds//xenobiotic transmembrane transporter activity	GO:0005886	plasma membrane	KOG2024	Beta-Glucuronidase GUSB (glycosylhydrolase superfamily 2)
2-3.c5425_1_2117	1072264256	XP_018417584.1	387	5.5e-34	PREDICTED: BH3-interacting domain death agonist-like [Nanorana parkeri]	--	--	--	--	--	K04726	BID	BH3 interacting domain death agonist	http://www.genome.jp/dbget-bin/www_bget?ko:K04726	Q8JGM8	214	9e-16	BH3-interacting domain death agonist OS=Gallus gallus OX=9031 GN=BID PE=2 SV=2	PF06393//PF14813//PF13855	BH3 interacting domain (BID)//NADH dehydrogenase 1 beta subcomplex subunit 2//Leucine rich repeat	GO:0043065	positive regulation of apoptotic process	GO:0005515	protein binding	GO:0005743//GO:0005737//GO:0005747	mitochondrial inner membrane//cytoplasm//mitochondrial respiratory chain complex I	--	--
2-3.c60239_1_2435	1072251498	XP_018410669.1	990	7.6e-104	PREDICTED: biotin--protein ligase [Nanorana parkeri]	XM_017489728.1	XM_017489728	59	4.58157e-19	PREDICTED: Ictalurus punctatus holocarboxylase synthetase (hlcs), transcript variant X3, mRNA	K01942	HLCS	biotin--protein ligase [EC:6.3.4.9 6.3.4.10 6.3.4.11 6.3.4.15]	http://www.genome.jp/dbget-bin/www_bget?ko:K01942	P50747	414	6.7e-39	Biotin--protein ligase OS=Homo sapiens OX=9606 GN=HLCS PE=1 SV=1	--	--	--	--	--	--	--	--	--	--
2-3.c21180_1_2304	1072270523	XP_018420980.1	919	1.2e-95	PREDICTED: bleomycin hydrolase [Nanorana parkeri]	XM_018565478.1	XM_018565478	321	9.74702e-165	PREDICTED: Nanorana parkeri bleomycin hydrolase (BLMH), mRNA	K01372	BLMH, pepC	bleomycin hydrolase	http://www.genome.jp/dbget-bin/www_bget?ko:K01372	P87362	822	3.1e-86	Bleomycin hydrolase OS=Gallus gallus OX=9031 GN=BLMH PE=1 SV=1	PF00112//PF03051	Papain family cysteine protease//Peptidase C1-like family	GO:0006508	proteolysis	GO:0004197//GO:0008234	cysteine-type endopeptidase activity//cysteine-type peptidase activity	--	--	KOG4128	Bleomycin hydrolases and aminopeptidases of cysteine protease family
3-6.c15149_1_2785	1069325245	XP_018101576.1	298	1.5e-23	PREDICTED: bleomycin hydrolase-like isoform X2 [Xenopus laevis]	XM_018565478.1	XM_018565478	108	3.00239e-46	PREDICTED: Nanorana parkeri bleomycin hydrolase (BLMH), mRNA	K01372	BLMH, pepC	bleomycin hydrolase	http://www.genome.jp/dbget-bin/www_bget?ko:K01372	P87362	271	2.9e-22	Bleomycin hydrolase OS=Gallus gallus OX=9031 GN=BLMH PE=1 SV=1	PF03615//PF03051	GCM motif protein//Peptidase C1-like family	GO:0006355//GO:0006508	regulation of transcription, DNA-templated//proteolysis	GO:0003677//GO:0004197	DNA binding//cysteine-type endopeptidase activity	--	--	KOG4128	Bleomycin hydrolases and aminopeptidases of cysteine protease family
1-2.c28042_2_1509	1072242447	XP_018422158.1	1827	4.2e-201	PREDICTED: bone morphogenetic protein 2 [Nanorana parkeri]	XM_018566656.1	XM_018566656	664	0	PREDICTED: Nanorana parkeri bone morphogenetic protein 2 (BMP2), mRNA	K21283	BMP2	bone morphogenetic protein 2	http://www.genome.jp/dbget-bin/www_bget?ko:K21283	P25703	1737	1.6e-192	Bone morphogenetic protein 2-A OS=Xenopus laevis OX=8355 GN=bmp2-a PE=2 SV=1	PF00019	Transforming growth factor beta like domain	GO:0008283//GO:0007165//GO:0040007	cell population proliferation//signal transduction//growth	GO:0008083	growth factor activity	--	--	--	--
2-3.c20947_1_2092	1072261056	XP_018415841.1	1228	1.6e-131	PREDICTED: bone morphogenetic protein 6 [Nanorana parkeri]	XM_018560339.1	XM_018560339	831	0	PREDICTED: Nanorana parkeri bone morphogenetic protein 6 (BMP6), mRNA	K16620	BMP6	bone morphogenetic protein 6	http://www.genome.jp/dbget-bin/www_bget?ko:K16620	Q04906	942	3.4e-100	Bone morphogenetic protein 6 OS=Rattus norvegicus OX=10116 GN=Bmp6 PE=2 SV=2	PF00019	Transforming growth factor beta like domain	GO:0008283//GO:0007165//GO:0040007	cell population proliferation//signal transduction//growth	GO:0008083	growth factor activity	--	--	KOG3900	Transforming growth factor beta, bone morphogenetic protein and related proteins
3-6.c10604_1_3001	1072273423	XP_018422559.1	2101	1.4e-232	PREDICTED: bromodomain adjacent to zinc finger domain protein 1A [Nanorana parkeri]	XM_018567057.1	XM_018567057	186	1.41377e-89	PREDICTED: Nanorana parkeri bromodomain adjacent to zinc finger domain 1A (BAZ1A), mRNA	K11655	BAZ1A, ACF1	bromodomain adjacent to zinc finger domain protein 1A	http://www.genome.jp/dbget-bin/www_bget?ko:K11655	Q9NRL2	1595	9.3e-176	Bromodomain adjacent to zinc finger domain protein 1A OS=Homo sapiens OX=9606 GN=BAZ1A PE=1 SV=2	PF11571//PF00439	Mediator complex subunit 27//Bromodomain	--	--	GO:0005515	protein binding	GO:0016592	mediator complex	KOG1472	Histone acetyltransferase SAGA/ADA, catalytic subunit PCAF/GCN5 and related proteins
2-3.c55912_1_2170	1072273155	XP_018422422.1	689	5.4e-69	PREDICTED: bromodomain-containing protein 3 [Nanorana parkeri]	XM_018566920.1	XM_018566920	544	0	PREDICTED: Nanorana parkeri bromodomain containing 3 (BRD3), mRNA	K11721	BRD3	bromodomain-containing protein 3	http://www.genome.jp/dbget-bin/www_bget?ko:K11721	Q8K2F0	662	1e-67	Bromodomain-containing protein 3 OS=Mus musculus OX=10090 GN=Brd3 PE=1 SV=2	PF07382//PF00439//PF05300//PF05279	Histone H1-like nucleoprotein HC2//Bromodomain//Protein of unknown function (DUF737)//Aspartyl beta-hydroxylase N-terminal region	GO:0030261	chromosome condensation	GO:0005515//GO:0003677	protein binding//DNA binding	GO:0016020//GO:0005739//GO:0061617	membrane//mitochondrion//MICOS complex	KOG1474	Transcription initiation factor TFIID, subunit BDF1 and related bromodomain proteins
2-3.c5390_4_1885	1072256790	XP_018413525.1	2093	7.4e-232	PREDICTED: CAAX prenyl protease 1 homolog [Nanorana parkeri]	XM_018558023.1	XM_018558023	649	0	PREDICTED: Nanorana parkeri zinc metallopeptidase STE24 (ZMPSTE24), mRNA	K06013	STE24	STE24 endopeptidase	http://www.genome.jp/dbget-bin/www_bget?ko:K06013	O75844	1946	1.2e-216	CAAX prenyl protease 1 homolog OS=Homo sapiens OX=9606 GN=ZMPSTE24 PE=1 SV=2	PF05933//PF01435	Fungal ATP synthase protein 8 (A6L)//Peptidase family M48	GO:0006508//GO:0015986	proteolysis//ATP synthesis coupled proton transport	GO:0015078//GO:0004222	proton transmembrane transporter activity//metalloendopeptidase activity	GO:0000276	mitochondrial proton-transporting ATP synthase complex, coupling factor F(o)	KOG2719	Metalloprotease
3-6.c13310_1_3206	1072280512	XP_018426399.1	3502	0	PREDICTED: cadherin-11 [Nanorana parkeri]	XM_018570897.1	XM_018570897	1503	0	PREDICTED: Nanorana parkeri cadherin 11 (CDH11), mRNA	K06803	CDH11	cadherin 11, type 2, OB-cadherin	http://www.genome.jp/dbget-bin/www_bget?ko:K06803	O93319	3066	0	Cadherin-11 OS=Gallus gallus OX=9031 GN=CDH11 PE=2 SV=1	PF01049//PF00028	Cadherin cytoplasmic region//Cadherin domain	GO:0007156	homophilic cell adhesion via plasma membrane adhesion molecules	GO:0005509	calcium ion binding	GO:0016020	membrane	--	--
2-3.c56789_1_2169	1072280512	XP_018426399.1	1049	9.8e-111	PREDICTED: cadherin-11 [Nanorana parkeri]	XM_018570897.1	XM_018570897	1048	0	PREDICTED: Nanorana parkeri cadherin 11 (CDH11), mRNA	K06803	CDH11	cadherin 11, type 2, OB-cadherin	http://www.genome.jp/dbget-bin/www_bget?ko:K06803	O93319	931	6.7e-99	Cadherin-11 OS=Gallus gallus OX=9031 GN=CDH11 PE=2 SV=1	PF10717//PF00028//PF01049	Occlusion-derived virus envelope protein ODV-E18//Cadherin domain//Cadherin cytoplasmic region	GO:0007156	homophilic cell adhesion via plasma membrane adhesion molecules	GO:0005509	calcium ion binding	GO:0016020//GO:0019031	membrane//viral envelope	--	--
1-2.c3974_3_1358	1072244811	XP_018431777.1	1220	9.1e-131	PREDICTED: calbindin isoform X1 [Nanorana parkeri]	XM_018576275.1	XM_018576275	502	0	PREDICTED: Nanorana parkeri calbindin 1 (CALB1), transcript variant X1, mRNA	K14757	CALB1, CALB	calbindin D28	http://www.genome.jp/dbget-bin/www_bget?ko:K14757	P04354	1123	2.3e-121	Calbindin OS=Gallus gallus OX=9031 GN=CALB1 PE=1 SV=3	PF00036//PF13405//PF13202//PF13499//PF12422//PF10591	EF hand//EF-hand domain//EF hand//EF-hand domain pair//Condensin II non structural maintenance of chromosomes subunit//Secreted protein acidic and rich in cysteine Ca binding region	--	--	GO:0005509	calcium ion binding	GO:0005634	nucleus	KOG0027	Calmodulin and related proteins (EF-Hand superfamily)
3-6.c14023_1_3707	1072267265	XP_018419220.1	659	2.8e-65	PREDICTED: calcium channel flower homolog isoform X1 [Nanorana parkeri]	XM_007902871.1	XM_007902871	75	8.84964e-28	PREDICTED: Callorhinchus milii calcium channel flower domain containing 1 (cacfd1), mRNA	--	--	--	--	Q9UGQ2	574	2.8e-57	Calcium channel flower homolog OS=Homo sapiens OX=9606 GN=CACFD1 PE=1 SV=1	PF10233	Uncharacterized conserved protein CG6151-P	--	--	--	--	GO:0016021	integral component of membrane	KOG4085	Uncharacterized conserved protein
2-3.c10350_1_2113	1072240830	XP_018413609.1	254	1.4e-18	PREDICTED: caldesmon [Nanorana parkeri]	LR699160.1	LR699160	42	1.10736e-09	Geotrypetes seraphini genome assembly, chromosome: 15	K12327	CALD1	caldesmon	http://www.genome.jp/dbget-bin/www_bget?ko:K12327	Q05682	138	5.8e-07	Caldesmon OS=Homo sapiens OX=9606 GN=CALD1 PE=1 SV=3	--	--	--	--	--	--	--	--	--	--
2-3.c52242_1_2079	1072240830	XP_018413609.1	591	1.2e-57	PREDICTED: caldesmon [Nanorana parkeri]	XM_006887203.1	XM_006887203	129	4.75847e-58	PREDICTED: Elephantulus edwardii caldesmon 1 (CALD1), mRNA	K12327	CALD1	caldesmon	http://www.genome.jp/dbget-bin/www_bget?ko:K12327	Q05682	508	7.2e-50	Caldesmon OS=Homo sapiens OX=9606 GN=CALD1 PE=1 SV=3	--	--	--	--	--	--	--	--	--	--
2-3.c43937_1_2153	1072285143	XP_018428914.1	1048	1.3e-110	PREDICTED: calreticulin [Nanorana parkeri]	XM_018573412.1	XM_018573412	366	0	PREDICTED: Nanorana parkeri calreticulin (CALR), mRNA	K08057	CALR	calreticulin	http://www.genome.jp/dbget-bin/www_bget?ko:K08057	Q2HWU3	988	1.6e-105	Calreticulin OS=Macaca fuscata fuscata OX=9543 GN=CALR PE=2 SV=1	PF00262//PF02724//PF07267//PF11705//PF01080//PF03286//PF04499//PF03964//PF02862//PF05132//PF12519	Calreticulin family//CDC45-like protein//Nucleopolyhedrovirus capsid protein P87//DNA-directed RNA polymerase III subunit Rpc31//Presenilin//Pox virus Ag35 surface protein//SIT4 phosphatase-associated protein//Chorion family 2//DDHD domain//RNA polymerase III RPC4//Mitochondrial distribution and morphology protein 10	GO:0043666//GO:0006457//GO:0016485//GO:0006270//GO:0006383//GO:0007005//GO:0007275	regulation of phosphoprotein phosphatase activity//protein folding//protein processing//DNA replication initiation//transcription by RNA polymerase III//mitochondrion organization//multicellular organism development	GO:0003677//GO:0046872//GO:0004190//GO:0051082//GO:0005509//GO:0019903	DNA binding//metal ion binding//aspartic-type endopeptidase activity//unfolded protein binding//calcium ion binding//protein phosphatase binding	GO:0019031//GO:0042600//GO:0019028//GO:0016021//GO:0005783//GO:0032865//GO:0005666	viral envelope//egg chorion//viral capsid//integral component of membrane//endoplasmic reticulum//ERMES complex//RNA polymerase III complex	KOG0674	Calreticulin
2-3.c15162_1_4360	1072285143	XP_018428914.1	1561	8.3e-170	PREDICTED: calreticulin [Nanorana parkeri]	XM_018573412.1	XM_018573412	728	0	PREDICTED: Nanorana parkeri calreticulin (CALR), mRNA	K08057	CALR	calreticulin	http://www.genome.jp/dbget-bin/www_bget?ko:K08057	Q2HWU3	1503	6.3e-165	Calreticulin OS=Macaca fuscata fuscata OX=9543 GN=CALR PE=2 SV=1	PF15771//PF12519//PF02862//PF05132//PF05680//PF04732//PF04499//PF00262	Interactor of HORMAD1 protein 1//Mitochondrial distribution and morphology protein 10//DDHD domain//RNA polymerase III RPC4//ATP synthase E chain//Intermediate filament head (DNA binding) region//SIT4 phosphatase-associated protein//Calreticulin family	GO:0042138//GO:0006383//GO:0006457//GO:0043666//GO:0006310//GO:0007005//GO:0015986	meiotic DNA double-strand break formation//transcription by RNA polymerase III//protein folding//regulation of phosphoprotein phosphatase activity//DNA recombination//mitochondrion organization//ATP synthesis coupled proton transport	GO:0003677//GO:0046872//GO:0019903//GO:0015078//GO:0051082//GO:0005509	DNA binding//metal ion binding//protein phosphatase binding//proton transmembrane transporter activity//unfolded protein binding//calcium ion binding	GO:0005882//GO:0032865//GO:0000276//GO:0005666//GO:0005783	intermediate filament//ERMES complex//mitochondrial proton-transporting ATP synthase complex, coupling factor F(o)//RNA polymerase III complex//endoplasmic reticulum	KOG0674	Calreticulin
3-6.c15022_1_3467	1072261814	XP_018416253.1	1587	6.4e-173	PREDICTED: calumenin isoform X1 [Nanorana parkeri]	NM_213675.2	NM_213675	452	0	Xenopus tropicalis calumenin (calu), mRNA	--	--	--	--	Q6XLQ7	1521	4.1e-167	Calumenin OS=Oryctolagus cuniculus OX=9986 GN=CALU PE=1 SV=2	PF13499//PF13202//PF00036//PF13405//PF10591	EF-hand domain pair//EF hand//EF hand//EF-hand domain//Secreted protein acidic and rich in cysteine Ca binding region	--	--	GO:0005509	calcium ion binding	--	--	KOG4223	Reticulocalbin, calumenin, DNA supercoiling factor, and related Ca2+-binding proteins of the CREC family (EF-Hand protein superfamily)
2-3.c26311_1_2130	1072261814	XP_018416253.1	1587	3.9e-173	PREDICTED: calumenin isoform X1 [Nanorana parkeri]	NM_213675.2	NM_213675	449	0	Xenopus tropicalis calumenin (calu), mRNA	--	--	--	--	Q6XLQ7	1521	2.5e-167	Calumenin OS=Oryctolagus cuniculus OX=9986 GN=CALU PE=1 SV=2	PF10591//PF00036//PF13405//PF13499//PF13202	Secreted protein acidic and rich in cysteine Ca binding region//EF hand//EF-hand domain//EF-hand domain pair//EF hand	--	--	GO:0005509	calcium ion binding	--	--	KOG4223	Reticulocalbin, calumenin, DNA supercoiling factor, and related Ca2+-binding proteins of the CREC family (EF-Hand protein superfamily)
1-2.c6152_3_1338	1072272814	XP_018422233.1	1275	3.7e-137	PREDICTED: calumenin-like isoform X2 [Nanorana parkeri]	XM_018566731.1	XM_018566731	435	0	PREDICTED: Nanorana parkeri reticulocalbin-1-like (LOC108795470), transcript variant X2, mRNA	--	--	--	--	Q15293	905	4.2e-96	Reticulocalbin-1 OS=Homo sapiens OX=9606 GN=RCN1 PE=1 SV=1	PF13499//PF13202//PF00036//PF13405//PF00404	EF-hand domain pair//EF hand//EF hand//EF-hand domain//Dockerin type I domain	GO:0005975//GO:0000272	carbohydrate metabolic process//polysaccharide catabolic process	GO:0004553//GO:0005509	hydrolase activity, hydrolyzing O-glycosyl compounds//calcium ion binding	--	--	KOG4223	Reticulocalbin, calumenin, DNA supercoiling factor, and related Ca2+-binding proteins of the CREC family (EF-Hand protein superfamily)
3-6.c16706_1_3244	1069391350	XP_018090892.1	3392	0	PREDICTED: canalicular multispecific organic anion transporter 2-like isoform X2 [Xenopus laevis]	XM_018572719.1	XM_018572719	884	0	PREDICTED: Nanorana parkeri ATP binding cassette subfamily C member 3 (ABCC3), mRNA	K05667	ABCC3	ATP-binding cassette, subfamily C (CFTR/MRP), member 3	http://www.genome.jp/dbget-bin/www_bget?ko:K05667	B2RX12	2652	2.7e-298	Canalicular multispecific organic anion transporter 2 OS=Mus musculus OX=10090 GN=Abcc3 PE=1 SV=1	PF00664//PF00005//PF01926//PF03193	ABC transporter transmembrane region//ABC transporter//50S ribosome-binding GTPase//RsgA GTPase	GO:0006810//GO:0055085	transport//transmembrane transport	GO:0003924//GO:0016887//GO:0005525//GO:0042626//GO:0005524	GTPase activity//ATPase activity//GTP binding//ATPase-coupled transmembrane transporter activity//ATP binding	GO:0016021	integral component of membrane	--	--
3-6.c13743_1_3406	1072273651	XP_018422683.1	3788	0	PREDICTED: carnitine O-palmitoyltransferase 1, liver isoform isoform X2 [Nanorana parkeri]	XM_018567181.1	XM_018567181	1391	0	PREDICTED: Nanorana parkeri carnitine palmitoyltransferase 1A (CPT1A), transcript variant X2, mRNA	K08765	CPT1A	carnitine O-palmitoyltransferase 1, liver isoform	http://www.genome.jp/dbget-bin/www_bget?ko:K08765	P50416	3307	0	Carnitine O-palmitoyltransferase 1, liver isoform OS=Homo sapiens OX=9606 GN=CPT1A PE=1 SV=2	--	--	--	--	--	--	--	--	KOG3716	Carnitine O-acyltransferase CPTI
3-6.c18226_1_2899	1072249040	XP_018409334.1	953	1.8e-99	PREDICTED: caspase-2 [Nanorana parkeri]	XM_007425901.3	XM_007425901	88	4.15571e-35	PREDICTED: Python bivittatus caspase 2 (CASP2), mRNA	K02186	CASP2	caspase 2	http://www.genome.jp/dbget-bin/www_bget?ko:K02186	Q98943	818	1.1e-85	Caspase-2 OS=Gallus gallus OX=9031 GN=CASP2 PE=2 SV=2	--	--	--	--	--	--	--	--	--	--
1-2.c41270_1_1306	1072270883	XP_018421176.1	450	1.7e-41	PREDICTED: caspase-3-like [Nanorana parkeri]	XM_015624463.2	XM_015624463	51	6.68118e-15	PREDICTED: Parus major caspase 3 (CASP3), transcript variant X2, mRNA	K02187	CASP3	caspase 3	http://www.genome.jp/dbget-bin/www_bget?ko:K02187	Q08DY9	342	7.9e-31	Caspase-3 OS=Bos taurus OX=9913 GN=CASP3 PE=2 SV=1	PF03271	EB1-like C-terminal motif	--	--	GO:0008017	microtubule binding	GO:0045298	tubulin complex	KOG3573	Caspase, apoptotic cysteine protease
1-2.c4398_5_1532	637308329	XP_003221840.2	958	2.5e-100	PREDICTED: caspase-6 [Anolis carolinensis]	--	--	--	--	--	K04396	CASP6	caspase 6	http://www.genome.jp/dbget-bin/www_bget?ko:K04396	P55212	920	8.8e-98	Caspase-6 OS=Homo sapiens OX=9606 GN=CASP6 PE=1 SV=2	--	--	--	--	--	--	--	--	--	--
1-2.c2245_23_1297	1072243983	XP_018429708.1	1448	3.1e-157	PREDICTED: cathepsin Z [Nanorana parkeri]	XM_018574206.1	XM_018574206	420	0	PREDICTED: Nanorana parkeri cathepsin Z (CTSZ), mRNA	K08568	CTSZ	cathepsin X	http://www.genome.jp/dbget-bin/www_bget?ko:K08568	P05689	1210	1.8e-131	Cathepsin Z OS=Bos taurus OX=9913 GN=CTSZ PE=2 SV=2	PF00112//PF03051	Papain family cysteine protease//Peptidase C1-like family	GO:0006508	proteolysis	GO:0004197//GO:0008234	cysteine-type endopeptidase activity//cysteine-type peptidase activity	--	--	KOG1543	Cysteine proteinase Cathepsin L
2-3.c36402_1_2617	946786369	XP_014403168.1	360	9.2e-31	PREDICTED: cationic amino acid transporter 3 isoform X2 [Myotis brandtii]	--	--	--	--	--	K13865	SLC7A3, ATRC3	solute carrier family 7 (cationic amino acid transporter), member 3	http://www.genome.jp/dbget-bin/www_bget?ko:K13865	P18581	266	1e-21	Cationic amino acid transporter 2 OS=Mus musculus OX=10090 GN=Slc7a2 PE=1 SV=3	--	--	--	--	--	--	--	--	KOG1286	Amino acid transporters
2-3.c49152_1_2375	1072281885	XP_018427143.1	1902	1.3e-209	PREDICTED: CCA tRNA nucleotidyltransferase 1, mitochondrial isoform X1 [Nanorana parkeri]	XM_018571641.1	XM_018571641	545	0	PREDICTED: Nanorana parkeri tRNA nucleotidyl transferase 1 (TRNT1), transcript variant X1, mRNA	K00974	cca	tRNA nucleotidyltransferase (CCA-adding enzyme) [EC:2.7.7.72 3.1.3.- 3.1.4.-]	http://www.genome.jp/dbget-bin/www_bget?ko:K00974	Q8K1J6	1512	3e-166	CCA tRNA nucleotidyltransferase 1, mitochondrial OS=Mus musculus OX=10090 GN=Trnt1 PE=1 SV=1	PF01743	Poly A polymerase head domain	GO:0006396	RNA processing	GO:0003723//GO:0016779	RNA binding//nucleotidyltransferase activity	--	--	KOG2159	tRNA nucleotidyltransferase/poly(A) polymerase
2-3.c56959_1_2553	1072285137	XP_018428910.1	507	8.1e-48	PREDICTED: CCAAT/enhancer-binding protein alpha [Nanorana parkeri]	XM_030204434.1	XM_030204434	119	2.11334e-52	PREDICTED: Microcaecilia unicolor CCAAT enhancer binding protein alpha (CEBPA), mRNA	K09055	CEBPA	CCAAT/enhancer binding protein (C/EBP), alpha	http://www.genome.jp/dbget-bin/www_bget?ko:K09055	P53566	351	1.4e-31	CCAAT/enhancer-binding protein alpha OS=Mus musculus OX=10090 GN=Cebpa PE=1 SV=2	PF02344//PF16331//PF03131//PF00506//PF00170//PF09728//PF08172//PF16716//PF07716	Myc leucine zipper domain//TolA binding protein trimerisation//bZIP Maf transcription factor//Influenza virus nucleoprotein//bZIP transcription factor//Myosin-like coiled-coil protein//CASP C terminal//Bone marrow stromal antigen 2//Basic region leucine zipper	GO:0006891//GO:0051607//GO:0006355//GO:0070206	intra-Golgi vesicle-mediated transport//defense response to virus//regulation of transcription, DNA-templated//protein trimerization	GO:0003700//GO:0019905//GO:0005198//GO:0003677	DNA-binding transcription factor activity//syntaxin binding//structural molecule activity//DNA binding	GO:0042025//GO:0005634//GO:0030173//GO:0005667	host cell nucleus//nucleus//integral component of Golgi membrane//transcription regulator complex	KOG3119	Basic region leucine zipper transcription factor
1-2.c26200_2_1567	1072265873	XP_018418466.1	836	3.5e-86	PREDICTED: CCAAT/enhancer-binding protein delta [Nanorana parkeri]	XM_010574420.1	XM_010574420	170	5.72885e-81	PREDICTED: Haliaeetus leucocephalus CCAAT/enhancer binding protein (C/EBP), delta (CEBPD), mRNA	K10050	CEBPD	CCAAT/enhancer binding protein (C/EBP), delta	http://www.genome.jp/dbget-bin/www_bget?ko:K10050	P49716	494	2.3e-48	CCAAT/enhancer-binding protein delta OS=Homo sapiens OX=9606 GN=CEBPD PE=1 SV=2	PF07716//PF03131//PF16331//PF00170	Basic region leucine zipper//bZIP Maf transcription factor//TolA binding protein trimerisation//bZIP transcription factor	GO:0070206//GO:0006355	protein trimerization//regulation of transcription, DNA-templated	GO:0003677//GO:0003700	DNA binding//DNA-binding transcription factor activity	GO:0005634//GO:0005667	nucleus//transcription regulator complex	KOG3119	Basic region leucine zipper transcription factor
1-2.c49799_1_1581	1072285677	XP_018429205.1	487	1e-45	PREDICTED: CCAAT/enhancer-binding protein gamma [Nanorana parkeri]	XM_028572630.1	XM_028572630	98	6.12183e-41	PREDICTED: Perca flavescens CCAAT enhancer binding protein gamma (cebpg), mRNA	K10049	CEBPG	CCAAT/enhancer binding protein (C/EBP), gamma	http://www.genome.jp/dbget-bin/www_bget?ko:K10049	Q3T0B9	392	1.5e-36	CCAAT/enhancer-binding protein gamma OS=Bos taurus OX=9913 GN=CEBPG PE=2 SV=1	PF00170//PF07716	bZIP transcription factor//Basic region leucine zipper	GO:0006355	regulation of transcription, DNA-templated	GO:0003700	DNA-binding transcription factor activity	GO:0005667	transcription regulator complex	--	--
3-6.c8716_3_3260	1072243594	XP_018427964.1	1451	3.6e-157	PREDICTED: cell division cycle-associated protein 7 [Nanorana parkeri]	XM_018572462.1	XM_018572462	430	0	PREDICTED: Nanorana parkeri cell division cycle associated 7 (CDCA7), mRNA	--	--	--	--	Q9BWT1	947	1.4e-100	Cell division cycle-associated protein 7 OS=Homo sapiens OX=9606 GN=CDCA7 PE=1 SV=1	PF18608	XIAP-associated factor 1 C-terminal domain	GO:0006915	apoptotic process	--	--	--	--	--	--
1-2.c6823_1_1373	1072243471	XP_018427341.1	207	2.7e-13	PREDICTED: cell migration-inducing and hyaluronan-binding protein [Nanorana parkeri]	XM_018571839.1	XM_018571839	122	2.41144e-54	PREDICTED: Nanorana parkeri cell migration inducing hyaluronan binding protein (CEMIP), mRNA	K19031	CEMIP, KIAA1199	cell migration-inducing and hyaluronan-binding protein	http://www.genome.jp/dbget-bin/www_bget?ko:K19031	Q8BI06	134	1.1e-06	Cell migration-inducing and hyaluronan-binding protein OS=Mus musculus OX=10090 GN=Cemip PE=1 SV=4	PF03248//PF00852	Rer1 family//Glycosyltransferase family 10 (fucosyltransferase) C-term	GO:0006486	protein glycosylation	GO:0008417	fucosyltransferase activity	GO:0016020//GO:0016021	membrane//integral component of membrane	--	--
1-2.c11738_1_1508	1069324056	XP_018100971.1	199	2.5e-12	PREDICTED: cell wall protein DAN4-like [Xenopus laevis]	--	--	--	--	--	--	--	--	--	--	--	--	--	--	--	--	--	--	--	--	--	--	--
2-3.c40145_1_2199	1072286476	XP_018429638.1	645	6.9e-64	PREDICTED: cellular retinoic acid-binding protein 2 [Nanorana parkeri]	XM_018574136.1	XM_018574136	230	3.59033e-114	PREDICTED: Nanorana parkeri cellular retinoic acid-binding protein 2 (LOC108802267), mRNA	K17289	CRABP2	cellular retinoic acid-binding protein 2	http://www.genome.jp/dbget-bin/www_bget?ko:K17289	P51673	637	8.3e-65	Cellular retinoic acid-binding protein 2 OS=Rattus norvegicus OX=10116 GN=Crabp2 PE=2 SV=2	--	--	--	--	--	--	--	--	KOG4015	Fatty acid-binding protein FABP
3-6.c16307_2_3194	1072258555	XP_018414480.1	3677	0	PREDICTED: centromere-associated protein E [Nanorana parkeri]	XM_018558978.1	XM_018558978	616	0	PREDICTED: Nanorana parkeri centromere protein E (CENPE), mRNA	K11498	CENPE	centromeric protein E	http://www.genome.jp/dbget-bin/www_bget?ko:K11498	Q02224	1632	5.1e-180	Centromere-associated protein E OS=Homo sapiens OX=9606 GN=CENPE PE=1 SV=2	PF00225//PF16796//PF04508	Kinesin motor domain//Microtubule binding//Viral A-type inclusion protein repeat	GO:0007018//GO:0007017//GO:0016032	microtubule-based movement//microtubule-based process//viral process	GO:0003777//GO:0005524//GO:0008017	microtubule motor activity//ATP binding//microtubule binding	GO:0005874//GO:0045298	microtubule//tubulin complex	KOG0242	Kinesin-like protein
3-6.c3231_2_2792	1072242386	XP_018421829.1	1416	3.5e-153	PREDICTED: centrosomal protein of 41 kDa isoform X1 [Nanorana parkeri]	XM_006158834.2	XM_006158834	98	1.09029e-40	PREDICTED: Tupaia chinensis centrosomal protein 41 (CEP41), transcript variant X2, mRNA	K16455	CEP41, TSGA14	centrosomal protein CEP41	http://www.genome.jp/dbget-bin/www_bget?ko:K16455	A0JPH7	1203	2.5e-130	Centrosomal protein of 41 kDa B OS=Xenopus laevis OX=8355 GN=cep41-b PE=2 SV=1	--	--	--	--	--	--	--	--	--	--
2-3.c3950_9_2100	301610708	XP_002934872.1	1778	2.8e-195	PREDICTED: centrosomal protein POC5 isoform X1 [Xenopus tropicalis]	NM_001093103.1	NM_001093103	96	1.05622e-39	Xenopus laevis POC5 centriolar protein L homeolog (poc5.L), mRNA >gb|BC076822.1| Xenopus laevis MGC83814 protein, mRNA (cDNA clone MGC:83814 IMAGE:6642465), complete cds	K16483	POC5	centrosomal protein POC5	http://www.genome.jp/dbget-bin/www_bget?ko:K16483	Q6DFB7	1746	2e-193	Centrosomal protein POC5 OS=Xenopus laevis OX=8355 GN=poc5 PE=2 SV=1	PF03367//PF02601//PF02050	ZPR1 zinc-finger domain//Exonuclease VII, large subunit//Flagellar FliJ protein	GO:0006308//GO:0071973	DNA catabolic process//bacterial-type flagellum-dependent cell motility	GO:0008855//GO:0008270	exodeoxyribonuclease VII activity//zinc ion binding	GO:0009288//GO:0009318	bacterial-type flagellum//exodeoxyribonuclease VII complex	--	--
2-3.c49476_1_2486	1072277405	XP_018424705.1	1269	3.4e-136	PREDICTED: chloride intracellular channel protein 4 [Nanorana parkeri]	NM_001095727.1	NM_001095727	367	0	Xenopus laevis chloride intracellular channel 4 L homeolog (clic4.L), mRNA >gb|BC076836.1| Xenopus laevis hypothetical protein MGC83873, mRNA (cDNA clone MGC:83873 IMAGE:6856768), complete cds	K05024	CLIC4	chloride intracellular channel protein 4	http://www.genome.jp/dbget-bin/www_bget?ko:K05024	Q9QYB1	1180	1e-127	Chloride intracellular channel protein 4 OS=Mus musculus OX=10090 GN=Clic4 PE=1 SV=3	PF13417//PF13409	Glutathione S-transferase, N-terminal domain//Glutathione S-transferase, N-terminal domain	--	--	GO:0005515	protein binding	--	--	--	--
2-3.c40815_1_2441	1072266034	XP_018418551.1	2074	1.5e-229	PREDICTED: chondroitin sulfate synthase 2 isoform X1 [Nanorana parkeri]	XM_018563050.1	XM_018563050	717	0	PREDICTED: Nanorana parkeri chondroitin polymerizing factor (CHPF), transcript variant X2, mRNA	K00747	CHPF	chondroitin polymerizing factor [EC:2.4.1.175 2.4.1.226]	http://www.genome.jp/dbget-bin/www_bget?ko:K00747	Q8IZ52	1351	1.5e-147	Chondroitin sulfate synthase 2 OS=Homo sapiens OX=9606 GN=CHPF PE=1 SV=2	PF05679	Chondroitin N-acetylgalactosaminyltransferase	--	--	GO:0008376	acetylgalactosaminyltransferase activity	GO:0032580	Golgi cisterna membrane	KOG3708	Uncharacterized conserved protein
3-6.c7748_1_3410	1072251480	XP_018410659.1	2353	9.5e-262	PREDICTED: chromatin assembly factor 1 subunit B [Nanorana parkeri]	XM_018555157.1	XM_018555157	647	0	PREDICTED: Nanorana parkeri chromatin assembly factor 1 subunit B (CHAF1B), mRNA	K10751	CHAF1B	chromatin assembly factor 1 subunit B	http://www.genome.jp/dbget-bin/www_bget?ko:K10751	Q5R1S9	1867	3e-207	Chromatin assembly factor 1 subunit B OS=Gallus gallus OX=9031 GN=CHAF1B PE=1 SV=1	PF04053//PF00400	Coatomer WD associated region//WD domain, G-beta repeat	GO:0006886//GO:0016192	intracellular protein transport//vesicle-mediated transport	GO:0005198//GO:0005515	structural molecule activity//protein binding	GO:0030117	membrane coat	KOG1009	Chromatin assembly complex 1 subunit B/CAC2 (contains WD40 repeats)
2-3.c16777_7_2184	847141587	XP_012821318.1	1678	1.1e-183	PREDICTED: chromodomain-helicase-DNA-binding protein 4 isoform X1 [Xenopus tropicalis]	XM_018553205.1	XM_018553205	825	0	PREDICTED: Nanorana parkeri chromodomain helicase DNA binding protein 4 (CHD4), transcript variant X2, mRNA	K11643	CHD4, MI2B	chromodomain-helicase-DNA-binding protein 4	http://www.genome.jp/dbget-bin/www_bget?ko:K11643	Q6PDQ2	1558	1.3e-171	Chromodomain-helicase-DNA-binding protein 4 OS=Mus musculus OX=10090 GN=Chd4 PE=1 SV=1	PF04086	Signal recognition particle, alpha subunit, N-terminal	GO:0006886	intracellular protein transport	GO:0005047//GO:0003924//GO:0005525	signal recognition particle binding//GTPase activity//GTP binding	GO:0005785//GO:0005786	signal recognition particle receptor complex//signal recognition particle, endoplasmic reticulum targeting	KOG0383	Predicted helicase
3-6.c6494_1_4583	1121896825	XP_019404480.1	5265	0	PREDICTED: chromodomain-helicase-DNA-binding protein 4 isoform X2 [Crocodylus porosus]	XM_018553206.1	XM_018553206	1995	0	PREDICTED: Nanorana parkeri chromodomain helicase DNA binding protein 4 (CHD4), transcript variant X3, mRNA	K14435	CHD5	chromodomain-helicase-DNA-binding protein 5	http://www.genome.jp/dbget-bin/www_bget?ko:K14435	Q8TDI0	4415	0	Chromodomain-helicase-DNA-binding protein 5 OS=Homo sapiens OX=9606 GN=CHD5 PE=1 SV=1	PF11496//PF04851//PF00270//PF00176//PF06657	Class II histone deacetylase complex subunits 2 and 3//Type III restriction enzyme, res subunit//DEAD/DEAH box helicase//SNF2 family N-terminal domain//Centrosome microtubule-binding domain of Cep57	GO:0016575	histone deacetylation	GO:0016787//GO:0003676//GO:0003677//GO:0005524//GO:0008017	hydrolase activity//nucleic acid binding//DNA binding//ATP binding//microtubule binding	GO:0045298//GO:0070823	tubulin complex//HDA1 complex	KOG0383	Predicted helicase
2-3.c23953_1_2704	1072247900	XP_018408708.1	1698	6.8e-186	PREDICTED: chromodomain-helicase-DNA-binding protein 4 isoform X3 [Nanorana parkeri]	NM_001087035.2	NM_001087035	463	0	Xenopus laevis chromodomain helicase DNA binding protein 4 L homeolog (chd4.L), mRNA	K11643	CHD4, MI2B	chromodomain-helicase-DNA-binding protein 4	http://www.genome.jp/dbget-bin/www_bget?ko:K11643	Q6PDQ2	1621	8.1e-179	Chromodomain-helicase-DNA-binding protein 4 OS=Mus musculus OX=10090 GN=Chd4 PE=1 SV=1	--	--	--	--	--	--	--	--	KOG0383	Predicted helicase
1-2.c3020_1_1322	1072280078	XP_018426161.1	2221	7.5e-247	PREDICTED: chromodomain-helicase-DNA-binding protein 6 [Nanorana parkeri]	XM_018570659.1	XM_018570659	693	0	PREDICTED: Nanorana parkeri chromodomain helicase DNA binding protein 6 (CHD6), mRNA	K14436	CHD6	chromodomain-helicase-DNA-binding protein 6	http://www.genome.jp/dbget-bin/www_bget?ko:K14436	Q8TD26	2047	1.6e-228	Chromodomain-helicase-DNA-binding protein 6 OS=Homo sapiens OX=9606 GN=CHD6 PE=1 SV=4	PF03285	Paralemmin	GO:0008360	regulation of cell shape	--	--	GO:0016020	membrane	KOG0384	Chromodomain-helicase DNA-binding protein
1-2.c2703_12_1626	1072266214	XP_018418649.1	1400	1.5e-151	PREDICTED: chromodomain-helicase-DNA-binding protein 8 [Nanorana parkeri]	--	--	--	--	--	K04494	CHD8, HELSNF1	chromodomain helicase DNA binding protein 8	http://www.genome.jp/dbget-bin/www_bget?ko:K04494	B5DE69	1243	3.3e-135	Chromodomain-helicase-DNA-binding protein 8 OS=Xenopus tropicalis OX=8364 GN=chd8 PE=2 SV=2	--	--	--	--	--	--	--	--	--	--
3-6.c8132_1_2885	1072245321	XP_018432058.1	1268	5.2e-136	PREDICTED: claspin [Nanorana parkeri]	XM_031556799.1	XM_031556799	108	3.11715e-46	PREDICTED: Meleagris gallopavo claspin (LOC100543387), transcript variant X3, mRNA	--	--	--	--	Q9DF50	850	2.2e-89	Claspin OS=Xenopus laevis OX=8355 GN=clspn PE=1 SV=2	PF02993	Minor capsid protein VI	GO:0039664	lysis of host organelle involved in viral entry into host cell	--	--	GO:0019028	viral capsid	--	--
3-6.c16372_1_3049	1072245321	XP_018432058.1	1869	1.1e-205	PREDICTED: claspin [Nanorana parkeri]	XM_031556799.1	XM_031556799	108	3.29421e-46	PREDICTED: Meleagris gallopavo claspin (LOC100543387), transcript variant X3, mRNA	--	--	--	--	Q9DF50	1573	3.4e-173	Claspin OS=Xenopus laevis OX=8355 GN=clspn PE=1 SV=2	PF02993//PF05793//PF07359	Minor capsid protein VI//Transcription initiation factor IIF, alpha subunit (TFIIF-alpha)//Liver-expressed antimicrobial peptide 2 precursor (LEAP-2)	GO:0032968//GO:0006367//GO:0042742//GO:0039664	positive regulation of transcription elongation from RNA polymerase II promoter//transcription initiation from RNA polymerase II promoter//defense response to bacterium//lysis of host organelle involved in viral entry into host cell	GO:0003677	DNA binding	GO:0019028//GO:0005634	viral capsid//nucleus	KOG4156	Claspin, protein mediating phosphorylation and activation of Chk1 protein kinase in the DNA replication checkpoint response
2-3.c23431_1_2576	1072277464	XP_018424737.1	2466	5.7e-275	PREDICTED: cleft lip and palate transmembrane protein 1-like protein [Nanorana parkeri]	XM_018569235.1	XM_018569235	952	0	PREDICTED: Nanorana parkeri CLPTM1 like (CLPTM1L), mRNA	--	--	--	--	Q96KA5	2276	8.7e-255	Cleft lip and palate transmembrane protein 1-like protein OS=Homo sapiens OX=9606 GN=CLPTM1L PE=1 SV=1	PF05602	Cleft lip and palate transmembrane protein 1 (CLPTM1)	--	--	--	--	GO:0016021	integral component of membrane	KOG2489	Transmembrane protein
2-3.c55697_1_2638	1072249553	XP_018409611.1	684	2.5e-68	PREDICTED: clustered mitochondria protein homolog [Nanorana parkeri]	XR_001941110.1	XR_001941110	286	3.19223e-145	PREDICTED: Nanorana parkeri clustered mitochondria homolog (CLUH), transcript variant X2, misc_RNA	K03255	TIF31, CLU1	protein TIF31	http://www.genome.jp/dbget-bin/www_bget?ko:K03255	Q0IHW8	677	2.3e-69	Clustered mitochondria protein homolog OS=Xenopus tropicalis OX=8364 GN=cluh PE=2 SV=1	PF02792//PF10471//PF01114//PF00715	Mago nashi protein//Anaphase-promoting complex APC subunit CDC26//Colipase, N-terminal domain//Interleukin 2	GO:0006955//GO:0008283//GO:0007586//GO:0007165//GO:0031145//GO:0016042//GO:0008380//GO:0040007//GO:0030071	immune response//cell population proliferation//digestion//signal transduction//anaphase-promoting complex-dependent catabolic process//lipid catabolic process//RNA splicing//growth//regulation of mitotic metaphase/anaphase transition	GO:0008083//GO:0008047//GO:0005134	growth factor activity//enzyme activator activity//interleukin-2 receptor binding	GO:0005893//GO:0005576//GO:0005680//GO:0035145	interleukin-2 receptor complex//extracellular region//anaphase-promoting complex//exon-exon junction complex	KOG1839	Uncharacterized protein CLU1/cluA/TIF31 involved in mitochondrial morphology/distribution, also found associated with eIF-3
1-2.c44806_1_1549	1072280430	XP_018426353.1	566	7.1e-55	PREDICTED: coenzyme Q-binding protein COQ10 homolog B, mitochondrial-like [Nanorana parkeri]	--	--	--	--	--	K18588	COQ10	coenzyme Q-binding protein COQ10	http://www.genome.jp/dbget-bin/www_bget?ko:K18588	Q6GNP0	526	4.3e-52	Coenzyme Q-binding protein COQ10 homolog B, mitochondrial OS=Xenopus laevis OX=8355 GN=coq10b PE=2 SV=1	--	--	--	--	--	--	--	--	KOG3177	Oligoketide cyclase/lipid transport protein
2-3.c27128_1_2564	1072275594	XP_018423732.1	552	4.9e-53	PREDICTED: coiled-coil domain-containing protein 137 [Nanorana parkeri]	LR699161.1	LR699161	44	1.04463e-10	Geotrypetes seraphini genome assembly, chromosome: 16	--	--	--	--	Q8R0K4	339	3.5e-30	Coiled-coil domain-containing protein 137 OS=Mus musculus OX=10090 GN=Ccdc137 PE=2 SV=1	PF08728	CRT10	GO:0006357	regulation of transcription by RNA polymerase II	--	--	--	--	--	--
2-3.c60587_1_2579	1072255802	XP_018412997.1	1787	3.1e-196	PREDICTED: coiled-coil domain-containing protein 171 [Nanorana parkeri]	--	--	--	--	--	--	--	--	--	Q6TFL3	1170	1.5e-126	Coiled-coil domain-containing protein 171 OS=Homo sapiens OX=9606 GN=CCDC171 PE=2 SV=1	--	--	--	--	--	--	--	--	--	--
2-3.c30554_2_2333	1072244501	XP_018431608.1	1197	7.2e-128	PREDICTED: coiled-coil domain-containing protein 3-like [Nanorana parkeri]	XM_018576106.1	XM_018576106	383	0	PREDICTED: Nanorana parkeri coiled-coil domain-containing protein 3-like (LOC108804392), mRNA	--	--	--	--	Q9D6Y1	786	4.7e-82	Coiled-coil domain-containing protein 3 OS=Mus musculus OX=10090 GN=Ccdc3 PE=1 SV=1	--	--	--	--	--	--	--	--	--	--
2-3.c55470_1_2035	1072275786	XP_018423836.1	835	6e-86	PREDICTED: collagen alpha-1(VIII) chain isoform X1 [Nanorana parkeri]	XM_018568335.1	XM_018568335	810	0	PREDICTED: Nanorana parkeri collagen type VIII alpha 1 chain (COL8A1), transcript variant X2, mRNA	--	--	--	--	P14282	683	3.6e-70	Collagen alpha-1(VIII) chain OS=Oryctolagus cuniculus OX=9986 GN=COL8A1 PE=2 SV=1	--	--	--	--	--	--	--	--	--	--
1-2.c16624_2_1325	1072245694	XP_018432260.1	679	4.8e-68	PREDICTED: collagen alpha-2(IX) chain [Nanorana parkeri]	XM_018576758.1	XM_018576758	791	0	PREDICTED: Nanorana parkeri collagen type IX alpha 2 chain (COL9A2), mRNA	K08131	COL9A	collagen, type IX, alpha	http://www.genome.jp/dbget-bin/www_bget?ko:K08131	P12108	539	1.2e-53	Collagen alpha-2(IX) chain OS=Gallus gallus OX=9031 GN=COL9A2 PE=1 SV=3	--	--	--	--	--	--	--	--	--	--
1-2.c32985_1_1787	1072257990	XP_018414173.1	229	9.9e-16	PREDICTED: collagen alpha-5(IV) chain isoform X4 [Nanorana parkeri]	--	--	--	--	--	K06237	COL4A	collagen, type IV, alpha	http://www.genome.jp/dbget-bin/www_bget?ko:K06237	Q28247	170	9.7e-11	Collagen alpha-5(IV) chain OS=Canis lupus familiaris OX=9615 GN=COL4A5 PE=2 SV=2	PF14583//PF07503	Oligogalacturonate lyase//HypF finger	GO:0045490	pectin catabolic process	GO:0047487//GO:0008270	oligogalacturonide lyase activity//zinc ion binding	--	--	KOG3544	Collagens (type IV and type XIII), and related proteins
2-3.c61410_2_2165	1069356937	XP_018118568.1	1462	1.3e-158	PREDICTED: consortin-like isoform X2 [Xenopus laevis]	XM_018557054.1	XM_018557054	335	1.50968e-172	PREDICTED: Nanorana parkeri consortin, connexin sorting protein (CNST), mRNA	K17581	CNST	consortin	http://www.genome.jp/dbget-bin/www_bget?ko:K17581	Q8CBC4	799	1.3e-83	Consortin OS=Mus musculus OX=10090 GN=Cnst PE=1 SV=1	PF15281	Consortin C-terminus	GO:0042998	positive regulation of Golgi to plasma membrane protein transport	GO:0071253	connexin binding	GO:0005802	trans-Golgi network	--	--
2-3.c36527_2_2711	512819329	XP_002939402.2	2650	2.7e-296	PREDICTED: CTP synthase 1-B isoform X1 [Xenopus tropicalis]	XM_018555963.1	XM_018555963	891	0	PREDICTED: Nanorana parkeri CTP synthase 1-B (LOC108786633), mRNA	K01937	pyrG, CTPS	CTP synthase	http://www.genome.jp/dbget-bin/www_bget?ko:K01937	Q7ZXP9	2650	3.9e-298	CTP synthase 1-B OS=Xenopus laevis OX=8355 GN=ctps1-b PE=2 SV=1	PF07722//PF06418	Peptidase C26//CTP synthase N-terminus	GO:0006206//GO:0006221	pyrimidine nucleobase metabolic process//pyrimidine nucleotide biosynthetic process	GO:0016787//GO:0003883	hydrolase activity//CTP synthase activity	--	--	KOG2387	CTP synthase (UTP-ammonia lyase)
2-3.c17688_1_2180	1072272806	XP_018422229.1	767	4.9e-78	PREDICTED: C-type lectin domain family 11 member A [Nanorana parkeri]	XM_018566727.1	XM_018566727	232	2.7755e-115	PREDICTED: Nanorana parkeri C-type lectin domain family 11 member A (CLEC11A), mRNA	K17521	CLEC11A	C-type lectin domain family 11 member A	http://www.genome.jp/dbget-bin/www_bget?ko:K17521	O88201	486	2.7e-47	C-type lectin domain family 11 member A OS=Rattus norvegicus OX=10116 GN=Clec11a PE=2 SV=1	PF07823	Cyclic phosphodiesterase-like protein	--	--	GO:0004112	cyclic-nucleotide phosphodiesterase activity	--	--	--	--
2-3.c30833_1_2445	1072272806	XP_018422229.1	947	7.4e-99	PREDICTED: C-type lectin domain family 11 member A [Nanorana parkeri]	XM_018566727.1	XM_018566727	310	1.36009e-158	PREDICTED: Nanorana parkeri C-type lectin domain family 11 member A (CLEC11A), mRNA	K17521	CLEC11A	C-type lectin domain family 11 member A	http://www.genome.jp/dbget-bin/www_bget?ko:K17521	O88201	583	1.7e-58	C-type lectin domain family 11 member A OS=Rattus norvegicus OX=10116 GN=Clec11a PE=2 SV=1	PF01080//PF06213//PF00612//PF04931//PF16047//PF06512	Presenilin//Cobalamin biosynthesis protein CobT//IQ calmodulin-binding motif//DNA polymerase phi//Frog antimicrobial peptide//Sodium ion transport-associated	GO:0006814//GO:0042742//GO:0016485//GO:0009236//GO:0006355	sodium ion transport//defense response to bacterium//protein processing//cobalamin biosynthetic process//regulation of transcription, DNA-templated	GO:0004190//GO:0005248//GO:0008134//GO:0005515//GO:0003677	aspartic-type endopeptidase activity//voltage-gated sodium channel activity//transcription factor binding//protein binding//DNA binding	GO:0001518//GO:0005730//GO:0005667//GO:0016021	voltage-gated sodium channel complex//nucleolus//transcription regulator complex//integral component of membrane	--	--
2-3.c14039_1_2467	1072257772	XP_018414058.1	259	4.5e-19	PREDICTED: cyclic AMP-responsive element-binding protein 3-like protein 2 [Nanorana parkeri]	--	--	--	--	--	--	--	--	--	A2VD01	169	1.7e-10	Cyclic AMP-responsive element-binding protein 3-like protein 2 OS=Xenopus laevis OX=8355 GN=creb3l2 PE=2 SV=1	--	--	--	--	--	--	--	--	--	--
2-3.c15286_1_2443	1072257772	XP_018414058.1	905	5.5e-94	PREDICTED: cyclic AMP-responsive element-binding protein 3-like protein 2 [Nanorana parkeri]	XM_018558556.1	XM_018558556	342	2.18605e-176	PREDICTED: Nanorana parkeri cAMP responsive element binding protein 3 like 2 (CREB3L2), mRNA	K09048	CREB3	cyclic AMP-responsive element-binding protein 3	http://www.genome.jp/dbget-bin/www_bget?ko:K09048	A2VD01	677	2.1e-69	Cyclic AMP-responsive element-binding protein 3-like protein 2 OS=Xenopus laevis OX=8355 GN=creb3l2 PE=2 SV=1	PF03131//PF07716//PF07926//PF00170//PF02970//PF02183//PF06005	bZIP Maf transcription factor//Basic region leucine zipper//TPR/MLP1/MLP2-like protein//bZIP transcription factor//Tubulin binding cofactor A//Homeobox associated leucine zipper//Cell division protein ZapB	GO:0007021//GO:0090529//GO:0007023//GO:0006606//GO:0006355//GO:0043093	tubulin complex assembly//cell septum assembly//post-chaperonin tubulin folding pathway//protein import into nucleus//regulation of transcription, DNA-templated//FtsZ-dependent cytokinesis	GO:0003700//GO:0048487//GO:0043565//GO:0003677	DNA-binding transcription factor activity//beta-tubulin binding//sequence-specific DNA binding//DNA binding	GO:0005634//GO:0045298//GO:0005737//GO:0005667	nucleus//tubulin complex//cytoplasm//transcription regulator complex	KOG0709	CREB/ATF family transcription factor
2-3.c23749_1_2611	1072257772	XP_018414058.1	812	3.6e-83	PREDICTED: cyclic AMP-responsive element-binding protein 3-like protein 2 [Nanorana parkeri]	XM_018558556.1	XM_018558556	283	1.47321e-143	PREDICTED: Nanorana parkeri cAMP responsive element binding protein 3 like 2 (CREB3L2), mRNA	K09048	CREB3	cyclic AMP-responsive element-binding protein 3	http://www.genome.jp/dbget-bin/www_bget?ko:K09048	A2VD01	584	1.4e-58	Cyclic AMP-responsive element-binding protein 3-like protein 2 OS=Xenopus laevis OX=8355 GN=creb3l2 PE=2 SV=1	PF00170//PF07926	bZIP transcription factor//TPR/MLP1/MLP2-like protein	GO:0006355//GO:0006606	regulation of transcription, DNA-templated//protein import into nucleus	GO:0003700	DNA-binding transcription factor activity	GO:0005667	transcription regulator complex	--	--
2-3.c42876_1_2273	847141490	XP_012821291.1	1679	9e-184	PREDICTED: cyclin-J isoform X1 [Xenopus tropicalis]	XM_018225197.1	XM_018225197	428	0	PREDICTED: Xenopus laevis cyclin-J-like (LOC108696130), transcript variant X4, mRNA	--	--	--	--	Q6DFJ9	1643	1.9e-181	Cyclin-J OS=Xenopus laevis OX=8355 GN=ccnj PE=2 SV=1	PF02984	Cyclin, C-terminal domain	--	--	--	--	GO:0042025	host cell nucleus	--	--
2-3.c26906_1_2417	847141479	XP_012821290.1	1679	9.6e-184	PREDICTED: cyclin-J isoform X1 [Xenopus tropicalis]	XM_018225197.1	XM_018225197	428	0	PREDICTED: Xenopus laevis cyclin-J-like (LOC108696130), transcript variant X4, mRNA	--	--	--	--	Q6DFJ9	1643	2e-181	Cyclin-J OS=Xenopus laevis OX=8355 GN=ccnj PE=2 SV=1	PF03360//PF02984	Glycosyltransferase family 43//Cyclin, C-terminal domain	GO:0030206	chondroitin sulfate biosynthetic process	GO:0015018	galactosylgalactosylxylosylprotein 3-beta-glucuronosyltransferase activity	GO:0016020//GO:0042025	membrane//host cell nucleus	--	--
1-2.c23342_1_1587	1072275600	XP_018423736.1	1461	1.2e-158	PREDICTED: cysteine-rich with EGF-like domain protein 2 [Nanorana parkeri]	HQ414087.1	HQ414087	179	5.7702e-86	Crotalus adamanteus cysteine-rich with EGF-like domain mRNA, complete cds	--	--	--	--	Q5XH36	1346	3.7e-147	Cysteine-rich with EGF-like domain protein 2-A OS=Xenopus laevis OX=8355 GN=creld2-a PE=2 SV=1	PF05699//PF07645	hAT family C-terminal dimerisation region//Calcium-binding EGF domain	--	--	GO:0046983//GO:0005509	protein dimerization activity//calcium ion binding	--	--	KOG1217	Fibrillins and related proteins containing Ca2+-binding EGF-like domains
1-2.c16674_1_1599	1072279637	XP_018425920.1	539	9.8e-52	PREDICTED: cytochrome b5 isoform X1 [Nanorana parkeri]	XM_018570418.1	XM_018570418	203	2.64685e-99	PREDICTED: Nanorana parkeri cytochrome b5 (LOC108798651), transcript variant X1, mRNA	--	--	--	--	O43169	439	5.5e-42	Cytochrome b5 type B OS=Homo sapiens OX=9606 GN=CYB5B PE=1 SV=3	PF00646	F-box domain	--	--	GO:0005515	protein binding	--	--	KOG0537	Cytochrome b5
2-3.c13315_2_2295	512861130	XP_002939427.2	1656	4.2e-181	PREDICTED: cytochrome P450 2H2-like [Xenopus tropicalis]	XM_018567147.1	XM_018567147	66	5.51125e-23	PREDICTED: Nanorana parkeri cytochrome P450 2C8-like (LOC108795832), mRNA	--	--	--	--	P00178	1230	1.5e-133	Cytochrome P450 2B4 OS=Oryctolagus cuniculus OX=9986 GN=CYP2B4 PE=1 SV=1	PF01253//PF00067	Translation initiation factor SUI1//Cytochrome P450	GO:0055114//GO:0006446//GO:0006413	oxidation-reduction process//regulation of translational initiation//translational initiation	GO:0005506//GO:0020037//GO:0016705//GO:0003743	iron ion binding//heme binding//oxidoreductase activity, acting on paired donors, with incorporation or reduction of molecular oxygen//translation initiation factor activity	GO:0005840	ribosome	--	--
2-3.c13853_13_2659	1072273609	XP_018422661.1	1787	3.2e-196	PREDICTED: cytochrome P450 2H2-like isoform X1 [Nanorana parkeri]	XM_018567159.1	XM_018567159	362	0	PREDICTED: Nanorana parkeri cytochrome P450 2H2-like (LOC108795841), transcript variant X1, mRNA	K07413	CYP2C	cytochrome P450 family 2 subfamily C	http://www.genome.jp/dbget-bin/www_bget?ko:K07413	P24461	1247	1.9e-135	Cytochrome P450 2G1 OS=Oryctolagus cuniculus OX=9986 GN=CYP2G1 PE=1 SV=1	PF00067	Cytochrome P450	GO:0055114	oxidation-reduction process	GO:0016705//GO:0005506//GO:0020037	oxidoreductase activity, acting on paired donors, with incorporation or reduction of molecular oxygen//iron ion binding//heme binding	--	--	--	--
2-3.c46777_1_2141	1072285477	XP_018429096.1	1803	3.6e-198	PREDICTED: cytochrome P450 2K4-like [Nanorana parkeri]	XM_018573594.1	XM_018573594	356	0	PREDICTED: Nanorana parkeri cytochrome P450 2K4-like (LOC108801689), mRNA	K17854	CYP2K	cytochrome P450 family 2 subfamily K	http://www.genome.jp/dbget-bin/www_bget?ko:K17854	F1Q8C3	1141	2.9e-123	Cytochrome P450 2K6 OS=Danio rerio OX=7955 GN=cyp2k6 PE=1 SV=1	PF00067	Cytochrome P450	GO:0055114	oxidation-reduction process	GO:0020037//GO:0005506//GO:0016705	heme binding//iron ion binding//oxidoreductase activity, acting on paired donors, with incorporation or reduction of molecular oxygen	--	--	--	--
1-2.c40374_1_1646	1072285477	XP_018429096.1	1808	7.3e-199	PREDICTED: cytochrome P450 2K4-like [Nanorana parkeri]	XM_018573594.1	XM_018573594	350	0	PREDICTED: Nanorana parkeri cytochrome P450 2K4-like (LOC108801689), mRNA	K17854	CYP2K	cytochrome P450 family 2 subfamily K	http://www.genome.jp/dbget-bin/www_bget?ko:K17854	F1Q8C3	1140	3e-123	Cytochrome P450 2K6 OS=Danio rerio OX=7955 GN=cyp2k6 PE=1 SV=1	PF00067	Cytochrome P450	GO:0055114	oxidation-reduction process	GO:0016705//GO:0020037//GO:0005506	oxidoreductase activity, acting on paired donors, with incorporation or reduction of molecular oxygen//heme binding//iron ion binding	--	--	--	--
2-3.c20218_1_2556	1072285477	XP_018429096.1	889	4.1e-92	PREDICTED: cytochrome P450 2K4-like [Nanorana parkeri]	XM_031903029.1	XM_031903029	61	3.70729e-20	PREDICTED: Xenopus tropicalis cytochrome P450 family 2 subfamily E member 1 gene 2 (cyp2e1.2), transcript variant X5, mRNA	--	--	--	--	P00180	555	3.1e-55	Cytochrome P450 2C1 OS=Oryctolagus cuniculus OX=9986 GN=CYP2C1 PE=1 SV=2	PF00067	Cytochrome P450	GO:0055114	oxidation-reduction process	GO:0016705//GO:0020037//GO:0005506	oxidoreductase activity, acting on paired donors, with incorporation or reduction of molecular oxygen//heme binding//iron ion binding	--	--	--	--
2-3.c42885_1_1924	1072240776	XP_018413332.1	1512	1.8e-164	PREDICTED: cytoskeleton-associated protein 4 isoform X2 [Nanorana parkeri]	--	--	--	--	--	K13999	CKAP4, CLIMP63	cytoskeleton-associated protein 4	http://www.genome.jp/dbget-bin/www_bget?ko:K13999	Q07065	476	3.4e-46	Cytoskeleton-associated protein 4 OS=Homo sapiens OX=9606 GN=CKAP4 PE=1 SV=2	PF08702//PF04108//PF16647//PF04632//PF09177//PF05531//PF13851//PF06810//PF04513	Fibrinogen alpha/beta chain family//Autophagy protein Apg17//Granulocyte colony-stimulating factor//Fusaric acid resistance protein family//Syntaxin 6, N-terminal//Nucleopolyhedrovirus P10 protein//Growth-arrest specific micro-tubule binding//Phage minor structural protein GP20//Baculovirus polyhedron envelope protein, PEP, C terminus	GO:0051258//GO:0048193//GO:0045639//GO:0048870//GO:0006914//GO:0007165//GO:0019069//GO:0030168//GO:0055085	protein polymerization//Golgi vesicle transport//positive regulation of myeloid cell differentiation//cell motility//autophagy//signal transduction//viral capsid assembly//platelet activation//transmembrane transport	GO:0022857//GO:0005102//GO:0005198//GO:0005125	transmembrane transporter activity//signaling receptor binding//structural molecule activity//cytokine activity	GO:0019031//GO:0019028//GO:0031514//GO:0016020//GO:0005577//GO:0005886	viral envelope//viral capsid//motile cilium//membrane//fibrinogen complex//plasma membrane	--	--
2-3.c60866_1_2676	1072248571	XP_018409071.1	1324	1.6e-142	PREDICTED: deoxycytidine kinase [Nanorana parkeri]	XM_018553569.1	XM_018553569	370	0	PREDICTED: Nanorana parkeri deoxycytidine kinase (DCK), mRNA	K00893	DCK	deoxycitidine kinase	http://www.genome.jp/dbget-bin/www_bget?ko:K00893	P43346	1105	5.5e-119	Deoxycytidine kinase OS=Mus musculus OX=10090 GN=Dck PE=1 SV=1	--	--	--	--	--	--	--	--	KOG4235	Mitochondrial thymidine kinase 2/deoxyguanosine kinase
2-3.c24037_1_1946	1072276702	XP_018424324.1	1252	2.5e-134	PREDICTED: deoxycytidine kinase-like isoform X1 [Nanorana parkeri]	XM_018568822.1	XM_018568822	326	1.36208e-167	PREDICTED: Nanorana parkeri deoxycytidine kinase-like (LOC108797251), transcript variant X1, mRNA	K00893	DCK	deoxycitidine kinase	http://www.genome.jp/dbget-bin/www_bget?ko:K00893	Q3MHR2	959	3.4e-102	Deoxycytidine kinase OS=Bos taurus OX=9913 GN=DCK PE=2 SV=1	PF04971	Bacteriophage P21 holin S	GO:0019835	cytolysis	--	--	--	--	KOG4235	Mitochondrial thymidine kinase 2/deoxyguanosine kinase
2-3.c47616_1_2374	1072258130	XP_018414251.1	400	1.9e-35	PREDICTED: deoxynucleotidyltransferase terminal-interacting protein 2 [Nanorana parkeri]	--	--	--	--	--	--	--	--	--	--	--	--	--	--	--	--	--	--	--	--	--	--	--
2-3.c35845_1_2151	1072258130	XP_018414251.1	841	1.3e-86	PREDICTED: deoxynucleotidyltransferase terminal-interacting protein 2 [Nanorana parkeri]	XM_018558749.1	XM_018558749	289	5.58306e-147	PREDICTED: Nanorana parkeri deoxynucleotidyltransferase terminal interacting protein 2 (DNTTIP2), mRNA	--	--	--	--	Q8R2M2	687	1.3e-70	Deoxynucleotidyltransferase terminal-interacting protein 2 OS=Mus musculus OX=10090 GN=Dnttip2 PE=1 SV=1	PF01139	tRNA-splicing ligase RtcB	GO:0006396	RNA processing	GO:0008452	RNA ligase activity	--	--	KOG3100	Uncharacterized conserved protein
2-3.c34264_1_2134	1072261307	XP_018415975.1	2713	1.1e-303	PREDICTED: diacylglycerol kinase eta [Nanorana parkeri]	XM_018560473.1	XM_018560473	1254	0	PREDICTED: Nanorana parkeri diacylglycerol kinase eta (DGKH), mRNA	K00901	dgkA, DGK	diacylglycerol kinase (ATP)	http://www.genome.jp/dbget-bin/www_bget?ko:K00901	Q86XP1	2164	6.9e-242	Diacylglycerol kinase eta OS=Homo sapiens OX=9606 GN=DGKH PE=1 SV=1	PF00609//PF01080//PF01496	Diacylglycerol kinase accessory domain//Presenilin//V-type ATPase 116kDa subunit family	GO:0016485//GO:0007205//GO:1902600//GO:0009395//GO:0046486	protein processing//protein kinase C-activating G protein-coupled receptor signaling pathway//proton transmembrane transport//phospholipid catabolic process//glycerolipid metabolic process	GO:0004143//GO:0015078//GO:0004190	diacylglycerol kinase activity//proton transmembrane transporter activity//aspartic-type endopeptidase activity	GO:0033179//GO:0016021	proton-transporting V-type ATPase, V0 domain//integral component of membrane	KOG1170	Diacylglycerol kinase
2-3.c19469_1_2343	1072261307	XP_018415975.1	3125	0	PREDICTED: diacylglycerol kinase eta [Nanorana parkeri]	XM_018560473.1	XM_018560473	1317	0	PREDICTED: Nanorana parkeri diacylglycerol kinase eta (DGKH), mRNA	K00901	dgkA, DGK	diacylglycerol kinase (ATP)	http://www.genome.jp/dbget-bin/www_bget?ko:K00901	Q86XP1	2543	8.6e-286	Diacylglycerol kinase eta OS=Homo sapiens OX=9606 GN=DGKH PE=1 SV=1	PF00781//PF00130	Diacylglycerol kinase catalytic domain//Phorbol esters/diacylglycerol binding domain (C1 domain)	GO:0035556	intracellular signal transduction	GO:0016301	kinase activity	--	--	KOG1170	Diacylglycerol kinase
2-3.c49993_1_2311	1072240226	XP_018410328.1	1003	2.3e-105	PREDICTED: dickkopf-related protein 3 [Nanorana parkeri]	--	--	--	--	--	--	--	--	--	Q90839	741	7.8e-77	Dickkopf-related protein 3 OS=Gallus gallus OX=9031 GN=DKK3 PE=2 SV=1	PF04706	Dickkopf N-terminal cysteine-rich region	GO:0030178//GO:0007275	negative regulation of Wnt signaling pathway//multicellular organism development	--	--	GO:0005576	extracellular region	--	--
3-6.c7267_1_3006	1072282406	XP_018427423.1	4046	0	PREDICTED: dimethylglycine dehydrogenase, mitochondrial [Nanorana parkeri]	XM_018571921.1	XM_018571921	1300	0	PREDICTED: Nanorana parkeri dimethylglycine dehydrogenase (DMGDH), mRNA	K00315	DMGDH	dimethylglycine dehydrogenase	http://www.genome.jp/dbget-bin/www_bget?ko:K00315	Q9DBT9	3643	0	Dimethylglycine dehydrogenase, mitochondrial OS=Mus musculus OX=10090 GN=Dmgdh PE=1 SV=1	PF06085//PF07992//PF01494//PF01266	Lipoprotein Rz1 precursor//Pyridine nucleotide-disulphide oxidoreductase//FAD binding domain//FAD dependent oxidoreductase	GO:0055114//GO:0019835//GO:0019076	oxidation-reduction process//cytolysis//viral release from host cell	GO:0071949//GO:0016491	FAD binding//oxidoreductase activity	--	--	KOG2844	Dimethylglycine dehydrogenase precursor
2-3.c42112_1_2493	1072264035	XP_018417464.1	1402	1.3e-151	PREDICTED: diphthine methyl ester synthase [Nanorana parkeri]	XM_018561962.1	XM_018561962	513	0	PREDICTED: Nanorana parkeri diphthamide biosynthesis 5 (DPH5), mRNA	K00586	DPH5	diphthine methyl ester synthase	http://www.genome.jp/dbget-bin/www_bget?ko:K00586	Q5E982	1130	6.4e-122	Diphthine methyl ester synthase OS=Bos taurus OX=9913 GN=DPH5 PE=2 SV=1	PF00590	Tetrapyrrole (Corrin/Porphyrin) Methylases	--	--	GO:0008168	methyltransferase activity	--	--	KOG3123	Diphthine synthase
3-6.c4979_1_4193	1072284427	XP_018428513.1	3830	0	PREDICTED: DNA excision repair protein ERCC-6-like [Nanorana parkeri]	XM_018573011.1	XM_018573011	775	0	PREDICTED: Nanorana parkeri ERCC excision repair 6 like, spindle assembly checkpoint helicase (ERCC6L), mRNA	K20093	ERCC6L, PICH	DNA excision repair protein ERCC-6-like	http://www.genome.jp/dbget-bin/www_bget?ko:K20093	Q2NKX8	2328	1.3e-260	DNA excision repair protein ERCC-6-like OS=Homo sapiens OX=9606 GN=ERCC6L PE=1 SV=1	PF11496//PF04851//PF00270//PF00176//PF00515//PF13181	Class II histone deacetylase complex subunits 2 and 3//Type III restriction enzyme, res subunit//DEAD/DEAH box helicase//SNF2 family N-terminal domain//Tetratricopeptide repeat//Tetratricopeptide repeat	GO:0016575	histone deacetylation	GO:0003677//GO:0005524//GO:0016787//GO:0005515//GO:0003676	DNA binding//ATP binding//hydrolase activity//protein binding//nucleic acid binding	GO:0070823	HDA1 complex	KOG0387	Transcription-coupled repair protein CSB/RAD26 (contains SNF2 family DNA-dependent ATPase domain)
2-3.c56794_1_2394	1072252161	XP_018411024.1	3626	0	PREDICTED: DNA polymerase epsilon catalytic subunit A [Nanorana parkeri]	XM_018555522.1	XM_018555522	1302	0	PREDICTED: Nanorana parkeri DNA polymerase epsilon, catalytic subunit (POLE), mRNA	K02324	POLE1	DNA polymerase epsilon subunit 1	http://www.genome.jp/dbget-bin/www_bget?ko:K02324	Q07864	3139	0	DNA polymerase epsilon catalytic subunit A OS=Homo sapiens OX=9606 GN=POLE PE=1 SV=5	PF08490//PF04073//PF09026	Domain of unknown function (DUF1744)//Aminoacyl-tRNA editing domain//Centromere protein B dimerisation domain	GO:0006260	DNA replication	GO:0002161//GO:0003887//GO:0003682//GO:0003677//GO:0008270	aminoacyl-tRNA editing activity//DNA-directed DNA polymerase activity//chromatin binding//DNA binding//zinc ion binding	GO:0042575//GO:0000785//GO:0000775//GO:0005634	DNA polymerase complex//chromatin//chromosome, centromeric region//nucleus	KOG1798	DNA polymerase epsilon, catalytic subunit A
2-3.c42924_1_1876	1072278130	XP_018425102.1	1760	3.1e-193	PREDICTED: DNA primase small subunit isoform X2 [Nanorana parkeri]	XM_018569600.1	XM_018569600	594	0	PREDICTED: Nanorana parkeri primase (DNA) subunit 1 (PRIM1), transcript variant X2, mRNA	K02684	PRI1	DNA primase small subunit	http://www.genome.jp/dbget-bin/www_bget?ko:K02684	P49642	1549	1.3e-170	DNA primase small subunit OS=Homo sapiens OX=9606 GN=PRIM1 PE=1 SV=1	PF01896	DNA primase small subunit	GO:0006351//GO:0006269	transcription, DNA-templated//DNA replication, synthesis of RNA primer	GO:0003896	DNA primase activity	GO:0005730//GO:0005657	nucleolus//replication fork	KOG2851	Eukaryotic-type DNA primase, catalytic (small) subunit
3-6.c12894_25_3147	1072249264	XP_018409454.1	3928	0	PREDICTED: DNA replication licensing factor MCM2 [Nanorana parkeri]	XM_018553952.1	XM_018553952	1570	0	PREDICTED: Nanorana parkeri minichromosome maintenance complex component 2 (MCM2), mRNA	K02540	MCM2	DNA replication licensing factor MCM2	http://www.genome.jp/dbget-bin/www_bget?ko:K02540	P55861	3889	0	DNA replication licensing factor mcm2 OS=Xenopus laevis OX=8355 GN=mcm2 PE=1 SV=2	PF00158//PF00004//PF12619//PF07726//PF07728//PF07724//PF00493	Sigma-54 interaction domain//ATPase family associated with various cellular activities (AAA)//Mini-chromosome maintenance protein 2//ATPase family associated with various cellular activities (AAA)//AAA domain (dynein-related subfamily)//AAA domain (Cdc48 subfamily)//MCM P-loop domain	GO:0006355//GO:1905775//GO:0006270	regulation of transcription, DNA-templated//negative regulation of DNA helicase activity//DNA replication initiation	GO:0008134//GO:0003677//GO:0005524//GO:0016887	transcription factor binding//DNA binding//ATP binding//ATPase activity	GO:0005667//GO:0042555//GO:0005634	transcription regulator complex//MCM complex//nucleus	KOG0477	DNA replication licensing factor, MCM2 component
2-3.c41905_1_2061	1072263743	XP_018417303.1	1489	8.8e-162	PREDICTED: DNA replication licensing factor MCM6 isoform X1 [Nanorana parkeri]	XM_018561801.1	XM_018561801	553	0	PREDICTED: Nanorana parkeri minichromosome maintenance complex component 6 (MCM6), transcript variant X1, mRNA	K02542	MCM6	DNA replication licensing factor MCM6	http://www.genome.jp/dbget-bin/www_bget?ko:K02542	Q6P1V8	1458	4.9e-160	Zygotic DNA replication licensing factor mcm6 OS=Xenopus tropicalis OX=8364 GN=zmcm6 PE=2 SV=1	PF07726//PF00493	ATPase family associated with various cellular activities (AAA)//MCM P-loop domain	GO:0006270	DNA replication initiation	GO:0016887//GO:0005524//GO:0003677	ATPase activity//ATP binding//DNA binding	--	--	KOG0480	DNA replication licensing factor, MCM6 component
1-2.c19610_1_1363	1072263743	XP_018417303.1	1908	1.5e-210	PREDICTED: DNA replication licensing factor MCM6 isoform X1 [Nanorana parkeri]	XM_018561803.1	XM_018561803	608	0	PREDICTED: Nanorana parkeri minichromosome maintenance complex component 6 (MCM6), transcript variant X3, mRNA	K02542	MCM6	DNA replication licensing factor MCM6	http://www.genome.jp/dbget-bin/www_bget?ko:K02542	Q498J7	1882	2.2e-209	Zygotic DNA replication licensing factor mcm6-A OS=Xenopus laevis OX=8355 GN=zmcm6-a PE=1 SV=1	PF00493	MCM P-loop domain	GO:0006270	DNA replication initiation	GO:0005524//GO:0003677	ATP binding//DNA binding	--	--	KOG0480	DNA replication licensing factor, MCM6 component
2-3.c23536_2_2230	927154530	XP_013917334.1	261	2.4e-19	PREDICTED: DNA topoisomerase 1 isoform X2 [Thamnophis sirtalis]	XM_018556186.1	XM_018556186	329	3.37518e-169	PREDICTED: Nanorana parkeri topoisomerase (DNA) I (TOP1), mRNA	K03163	TOP1	DNA topoisomerase I	http://www.genome.jp/dbget-bin/www_bget?ko:K03163	P11387	250	6.3e-20	DNA topoisomerase 1 OS=Homo sapiens OX=9606 GN=TOP1 PE=1 SV=2	--	--	--	--	--	--	--	--	KOG0981	DNA topoisomerase I
2-3.c24553_4_1982	1072240918	XP_018414081.1	1374	1.8e-148	PREDICTED: DNA-(apurinic or apyrimidinic site) lyase isoform X2 [Nanorana parkeri]	XM_018558579.1	XM_018558579	479	0	PREDICTED: Nanorana parkeri apurinic/apyrimidinic endodeoxyribonuclease 1 (APEX1), transcript variant X2, mRNA	K10771	APEX1	AP endonuclease 1	http://www.genome.jp/dbget-bin/www_bget?ko:K10771	A0MTA1	1205	1e-130	DNA-(apurinic or apyrimidinic site) lyase OS=Danio rerio OX=7955 GN=apex1 PE=1 SV=1	PF03661	Transmembrane protein 33/Nucleoporin POM33	--	--	--	--	GO:0016021	integral component of membrane	KOG1294	Apurinic/apyrimidinic endonuclease and related enzymes
1-2.c45258_1_1396	1072264116	XP_018417509.1	1616	1.2e-176	PREDICTED: dnaJ homolog subfamily B member 11 [Nanorana parkeri]	MG132902.1	MG132902	431	0	Synthetic construct Xenopus tropicalis clone IMAGE:5382200 hypothetical protein (MGC75796) gene, encodes complete protein	K09517	DNAJB11	DnaJ homolog subfamily B member 11	http://www.genome.jp/dbget-bin/www_bget?ko:K09517	Q99KV1	1574	1.2e-173	DnaJ homolog subfamily B member 11 OS=Mus musculus OX=10090 GN=Dnajb11 PE=1 SV=1	--	--	--	--	--	--	--	--	KOG0713	Molecular chaperone (DnaJ superfamily)
2-3.c12578_1_2262	1072275250	XP_018423549.1	159	1.6e-07	PREDICTED: dnaJ homolog subfamily C member 3 isoform X1 [Nanorana parkeri]	XM_028798338.1	XM_028798338	47	1.99624e-12	PREDICTED: Erpetoichthys calabaricus dnaJ homolog subfamily C member 3-like (LOC114648974), mRNA	K09523	DNAJC3	DnaJ homolog subfamily C member 3	http://www.genome.jp/dbget-bin/www_bget?ko:K09523	Q5ZI13	146	7.4e-08	DnaJ homolog subfamily C member 3 OS=Gallus gallus OX=9031 GN=DNAJC3 PE=2 SV=1	PF08329	Chitinase A, N-terminal domain	GO:0006032//GO:0016998	chitin catabolic process//cell wall macromolecule catabolic process	GO:0004568	chitinase activity	--	--	KOG0624	dsRNA-activated protein kinase inhibitor P58, contains TPR and DnaJ domains
2-3.c3486_23_2102	1072275253	XP_018423550.1	2061	4.2e-228	PREDICTED: dnaJ homolog subfamily C member 3 isoform X2 [Nanorana parkeri]	XM_018568048.1	XM_018568048	730	0	PREDICTED: Nanorana parkeri DnaJ heat shock protein family (Hsp40) member C3 (DNAJC3), transcript variant X2, mRNA	K09523	DNAJC3	DnaJ homolog subfamily C member 3	http://www.genome.jp/dbget-bin/www_bget?ko:K09523	Q27968	1804	3.8e-200	DnaJ homolog subfamily C member 3 OS=Bos taurus OX=9913 GN=DNAJC3 PE=1 SV=1	PF07721//PF13174//PF00515//PF13181//PF03900//PF13176	Tetratricopeptide repeat//Tetratricopeptide repeat//Tetratricopeptide repeat//Tetratricopeptide repeat//Porphobilinogen deaminase, C-terminal domain//Tetratricopeptide repeat	GO:0033014//GO:0015994	tetrapyrrole biosynthetic process//chlorophyll metabolic process	GO:0004418//GO:0042802//GO:0005515	hydroxymethylbilane synthase activity//identical protein binding//protein binding	--	--	KOG0550	Molecular chaperone (DnaJ superfamily)
2-3.c20072_1_2480	1072281459	XP_018426909.1	592	1.1e-57	PREDICTED: dnaJ homolog subfamily C member 9 [Nanorana parkeri]	--	--	--	--	--	K09529	DNAJC9	DnaJ homolog subfamily C member 9	http://www.genome.jp/dbget-bin/www_bget?ko:K09529	Q91WN1	487	2.3e-47	DnaJ homolog subfamily C member 9 OS=Mus musculus OX=10090 GN=Dnajc9 PE=1 SV=2	PF09787//PF03842	Golgin subfamily A member 5//Silicon transporter	GO:0015708//GO:0007030	silicic acid import across plasma membrane//Golgi organization	--	--	--	--	KOG0719	Molecular chaperone (DnaJ superfamily)
2-3.c20078_1_1910	1072285763	XP_018429255.1	2167	2e-240	PREDICTED: dolichol kinase [Nanorana parkeri]	XM_018573753.1	XM_018573753	687	0	PREDICTED: Nanorana parkeri dolichol kinase (DOLK), mRNA	K00902	E2.7.1.108	dolichol kinase	http://www.genome.jp/dbget-bin/www_bget?ko:K00902	Q58CR4	1707	6.1e-189	Dolichol kinase OS=Bos taurus OX=9913 GN=DOLK PE=2 SV=1	PF10371	Domain of unknown function	GO:0055114	oxidation-reduction process	GO:0016903	oxidoreductase activity, acting on the aldehyde or oxo group of donors	--	--	KOG2468	Dolichol kinase
2-3.c6334_1_2402	1072267351	XP_018419263.1	844	6.4e-87	PREDICTED: dolichyl-diphosphooligosaccharide--protein glycosyltransferase subunit STT3B [Nanorana parkeri]	XM_018563761.1	XM_018563761	550	0	PREDICTED: Nanorana parkeri STT3B, catalytic subunit of the oligosaccharyltransferase complex (STT3B), mRNA	K07151	STT3	dolichyl-diphosphooligosaccharide--protein glycosyltransferase	http://www.genome.jp/dbget-bin/www_bget?ko:K07151	Q8TCJ2	822	3.2e-86	Dolichyl-diphosphooligosaccharide--protein glycosyltransferase subunit STT3B OS=Homo sapiens OX=9606 GN=STT3B PE=1 SV=1	PF00229//PF00895	TNF(Tumour Necrosis Factor) family//ATP synthase protein 8	GO:0006955//GO:0015986//GO:0007165	immune response//ATP synthesis coupled proton transport//signal transduction	GO:0005164//GO:0015078	tumor necrosis factor receptor binding//proton transmembrane transporter activity	GO:0000276//GO:0016020	mitochondrial proton-transporting ATP synthase complex, coupling factor F(o)//membrane	KOG2292	Oligosaccharyltransferase, STT3 subunit
2-3.c59735_1_1918	1072287453	XP_018430177.1	1595	4.2e-174	PREDICTED: dual specificity protein phosphatase 7-like [Nanorana parkeri]	XM_018574675.1	XM_018574675	609	0	PREDICTED: Nanorana parkeri dual specificity protein phosphatase 7-like (LOC108802823), mRNA	--	--	--	--	Q99956	1008	6.9e-108	Dual specificity protein phosphatase 9 OS=Homo sapiens OX=9606 GN=DUSP9 PE=1 SV=1	PF00782//PF00102	Dual specificity phosphatase, catalytic domain//Protein-tyrosine phosphatase	GO:0006470//GO:0016311//GO:0006570	protein dephosphorylation//dephosphorylation//tyrosine metabolic process	GO:0008138//GO:0004725	protein tyrosine/serine/threonine phosphatase activity//protein tyrosine phosphatase activity	--	--	KOG1717	Dual specificity phosphatase
2-3.c28484_1_2018	1072255986	XP_018413097.1	2580	2.7e-288	PREDICTED: E3 ubiquitin-protein ligase UHRF1-like [Nanorana parkeri]	XM_018557595.1	XM_018557595	667	0	PREDICTED: Nanorana parkeri E3 ubiquitin-protein ligase UHRF1-like (LOC108787904), mRNA	K10638	UHRF1, NP95	E3 ubiquitin-protein ligase UHRF1	http://www.genome.jp/dbget-bin/www_bget?ko:K10638	F6UA42	2056	2.2e-229	E3 ubiquitin-protein ligase UHRF1 OS=Xenopus tropicalis OX=8364 GN=uhrf1 PE=3 SV=2	PF09360//PF07238//PF00240	Iron-binding zinc finger CDGSH type//PilZ domain//Ubiquitin family	--	--	GO:0035438//GO:0005515//GO:0051537	cyclic-di-GMP binding//protein binding//2 iron, 2 sulfur cluster binding	GO:0043231	intracellular membrane-bounded organelle	--	--
3-6.c2179_22_2953	1072256000	XP_018413105.1	2975	0	PREDICTED: E3 ubiquitin-protein ligase UHRF1-like isoform X1 [Nanorana parkeri]	XM_018557603.1	XM_018557603	649	0	PREDICTED: Nanorana parkeri E3 ubiquitin-protein ligase UHRF1-like (LOC108787909), transcript variant X1, mRNA	K10638	UHRF1, NP95	E3 ubiquitin-protein ligase UHRF1	http://www.genome.jp/dbget-bin/www_bget?ko:K10638	F6UA42	2819	0	E3 ubiquitin-protein ligase UHRF1 OS=Xenopus tropicalis OX=8364 GN=uhrf1 PE=3 SV=2	PF00240//PF00097	Ubiquitin family//Zinc finger, C3HC4 type (RING finger)	--	--	GO:0005515//GO:0046872	protein binding//metal ion binding	--	--	--	--
2-3.c8296_2_1879	1072276469	XP_018424201.1	2003	2e-221	PREDICTED: ectonucleoside triphosphate diphosphohydrolase 2 [Nanorana parkeri]	XM_018568699.1	XM_018568699	557	0	PREDICTED: Nanorana parkeri ectonucleoside triphosphate diphosphohydrolase 2 (ENTPD2), mRNA	K01509	ENTPD2	adenosinetriphosphatase	http://www.genome.jp/dbget-bin/www_bget?ko:K01509	P79784	1519	3.8e-167	Ectonucleoside triphosphate diphosphohydrolase 2 OS=Gallus gallus OX=9031 GN=ENTPD2 PE=1 SV=2	PF01150	GDA1/CD39 (nucleoside phosphatase) family	--	--	GO:0016787	hydrolase activity	--	--	KOG1385	Nucleoside phosphatase
2-3.c54407_1_2740	1072239235	XP_018414166.1	2535	6e-283	PREDICTED: ectonucleoside triphosphate diphosphohydrolase 7 [Nanorana parkeri]	XM_018558664.1	XM_018558664	842	0	PREDICTED: Nanorana parkeri ectonucleoside triphosphate diphosphohydrolase 7 (ENTPD7), mRNA	K14643	ENTPD7	ectonucleoside triphosphate diphosphohydrolase 7	http://www.genome.jp/dbget-bin/www_bget?ko:K14643	Q28CF8	2450	6.1e-275	Ectonucleoside triphosphate diphosphohydrolase 7 OS=Xenopus tropicalis OX=8364 GN=entpd7 PE=2 SV=1	PF01150	GDA1/CD39 (nucleoside phosphatase) family	--	--	GO:0016787	hydrolase activity	--	--	KOG1386	Nucleoside phosphatase
1-2.c22771_1_1600	1072287097	XP_018429981.1	580	1.7e-56	PREDICTED: EF-hand calcium-binding domain-containing protein 14 [Nanorana parkeri]	--	--	--	--	--	--	--	--	--	O75071	406	3.7e-38	EF-hand calcium-binding domain-containing protein 14 OS=Homo sapiens OX=9606 GN=EFCAB14 PE=1 SV=1	PF06320//PF13405//PF13202//PF08702//PF04728//PF00036//PF09261//PF13499//PF04513//PF02406//PF05531	GCN5-like protein 1 (GCN5L1)//EF-hand domain//EF hand//Fibrinogen alpha/beta chain family//Lipoprotein leucine-zipper//EF hand//Alpha mannosidase middle domain//EF-hand domain pair//Baculovirus polyhedron envelope protein, PEP, C terminus//MmoB/DmpM family//Nucleopolyhedrovirus P10 protein	GO:0051258//GO:0005975//GO:0006725//GO:0006013//GO:0007165//GO:0030168	protein polymerization//carbohydrate metabolic process//cellular aromatic compound metabolic process//mannose metabolic process//signal transduction//platelet activation	GO:0005102//GO:0005509//GO:0004559//GO:0005198//GO:0004497	signaling receptor binding//calcium ion binding//alpha-mannosidase activity//structural molecule activity//monooxygenase activity	GO:0019031//GO:0019028//GO:0019867//GO:0005577//GO:0031083	viral envelope//viral capsid//outer membrane//fibrinogen complex//BLOC-1 complex	--	--
1-2.c49982_1_1522	1069348348	XP_018113876.1	354	2.7e-30	PREDICTED: EF-hand calcium-binding domain-containing protein 14-like isoform X2 [Xenopus laevis]	--	--	--	--	--	--	--	--	--	O75071	211	1.4e-15	EF-hand calcium-binding domain-containing protein 14 OS=Homo sapiens OX=9606 GN=EFCAB14 PE=1 SV=1	PF06160//PF02406//PF00036//PF13499//PF15499//PF10473//PF13405//PF13202	Septation ring formation regulator, EzrA//MmoB/DmpM family//EF hand//EF-hand domain pair//Ubiquitin-specific peptidase-like, SUMO isopeptidase//Leucine-rich repeats of kinetochore protein Cenp-F/LEK1//EF-hand domain//EF hand	GO:0000921//GO:0006725	septin ring assembly//cellular aromatic compound metabolic process	GO:0042803//GO:0008134//GO:0005509//GO:0070840//GO:0004497//GO:0032183//GO:0070140	protein homodimerization activity//transcription factor binding//calcium ion binding//dynein complex binding//monooxygenase activity//SUMO binding//SUMO-specific isopeptidase activity	GO:0005667//GO:0005940//GO:0016021	transcription regulator complex//septin ring//integral component of membrane	--	--
3-6.c10258_2_3035	1072288777	XP_018430899.1	3338	0	PREDICTED: EMILIN-1-like [Nanorana parkeri]	XM_018575397.1	XM_018575397	891	0	PREDICTED: Nanorana parkeri EMILIN-1-like (LOC108803566), mRNA	--	--	--	--	Q9Y6C2	1225	7.5e-133	EMILIN-1 OS=Homo sapiens OX=9606 GN=EMILIN1 PE=1 SV=3	PF04136//PF08702//PF09769//PF07464//PF07952//PF01442//PF02601//PF04632//PF09787//PF04871//PF07352//PF09177//PF07926//PF04513	Sec34-like family//Fibrinogen alpha/beta chain family//Apolipoprotein O//Apolipophorin-III precursor (apoLp-III)//Clostridium neurotoxin, Translocation domain//Apolipoprotein A1/A4/E domain//Exonuclease VII, large subunit//Fusaric acid resistance protein family//Golgin subfamily A member 5//Uso1 / p115 like vesicle tethering protein, C terminal region//Bacteriophage Mu Gam like protein//Syntaxin …	GO:0009405//GO:0030168//GO:0007165//GO:0006886//GO:0055085//GO:0048193//GO:0051258//GO:0007030//GO:0042262//GO:0006308//GO:0042407//GO:0042157//GO:0016192//GO:0046929//GO:0006869//GO:0006606	pathogenesis//platelet activation//signal transduction//intracellular protein transport//transmembrane transport//Golgi vesicle transport//protein polymerization//Golgi organization//DNA protection//DNA catabolic process//cristae formation//lipoprotein metabolic process//vesicle-mediated transport//negative regulation of neurotransmitter secretion//lipid transport//protein import into nucleus	GO:0008289//GO:0008320//GO:0003690//GO:0008855//GO:0005198//GO:0005102//GO:0022857	lipid binding//protein transmembrane transporter activity//double-stranded DNA binding//exodeoxyribonuclease VII activity//structural molecule activity//signaling receptor binding//transmembrane transporter activity	GO:0005801//GO:0005886//GO:0005576//GO:0016020//GO:0005577//GO:0009318//GO:0019028//GO:0061617//GO:0019031	cis-Golgi network//plasma membrane//extracellular region//membrane//fibrinogen complex//exodeoxyribonuclease VII complex//viral capsid//MICOS complex//viral envelope	--	--
3-6.c12176_96_3037	1048465702	XP_017512793.1	3110	0	PREDICTED: endoplasmin [Manis javanica]	XM_018558935.1	XM_018558935	1326	0	PREDICTED: Nanorana parkeri heat shock protein 90 beta family member 1 (HSP90B1), mRNA	K09487	HSP90B, TRA1	heat shock protein 90kDa beta	http://www.genome.jp/dbget-bin/www_bget?ko:K09487	Q22235	2238	2.6e-250	Endoplasmin homolog OS=Caenorhabditis elegans OX=6239 GN=enpl-1 PE=3 SV=1	PF00183//PF05132//PF06213	Hsp90 protein//RNA polymerase III RPC4//Cobalamin biosynthesis protein CobT	GO:0006457//GO:0006383//GO:0009236	protein folding//transcription by RNA polymerase III//cobalamin biosynthetic process	GO:0003677//GO:0051082//GO:0005524	DNA binding//unfolded protein binding//ATP binding	GO:0005666	RNA polymerase III complex	KOG0020	Endoplasmic reticulum glucose-regulated protein (GRP94/endoplasmin), HSP90 family
3-6.c15560_1_3807	1072258469	XP_018414437.1	1780	3e-195	PREDICTED: endoplasmin [Nanorana parkeri]	XM_018558935.1	XM_018558935	1028	0	PREDICTED: Nanorana parkeri heat shock protein 90 beta family member 1 (HSP90B1), mRNA	K09487	HSP90B, TRA1	heat shock protein 90kDa beta	http://www.genome.jp/dbget-bin/www_bget?ko:K09487	P08110	1735	7e-192	Endoplasmin OS=Gallus gallus OX=9031 GN=HSP90B1 PE=1 SV=1	PF00183//PF06213//PF03612	Hsp90 protein//Cobalamin biosynthesis protein CobT//Sorbitol phosphotransferase enzyme II N-terminus	GO:0006457//GO:0008643//GO:0009401//GO:0009236	protein folding//carbohydrate transport//phosphoenolpyruvate-dependent sugar phosphotransferase system//cobalamin biosynthetic process	GO:0005524//GO:0051082//GO:0008982	ATP binding//unfolded protein binding//protein-N(PI)-phosphohistidine-sugar phosphotransferase activity	GO:0016021//GO:0009357	integral component of membrane//protein-N(PI)-phosphohistidine-sugar phosphotransferase complex	KOG0020	Endoplasmic reticulum glucose-regulated protein (GRP94/endoplasmin), HSP90 family
2-3.c17520_6_2153	1072245270	XP_018432031.1	1033	6.9e-109	PREDICTED: endothelin-converting enzyme 2-like [Nanorana parkeri]	--	--	--	--	--	--	--	--	--	P0DPD7	588	3.9e-59	EEF1A lysine methyltransferase 4 OS=Homo sapiens OX=9606 GN=EEF1AKMT4 PE=1 SV=1	PF05724//PF08241//PF01728//PF03141//PF01209//PF05401	Thiopurine S-methyltransferase (TPMT)//Methyltransferase domain//FtsJ-like methyltransferase//Putative S-adenosyl-L-methionine-dependent methyltransferase//ubiE/COQ5 methyltransferase family//Nodulation protein S (NodS)	GO:0009312//GO:0032259//GO:0009877	oligosaccharide biosynthetic process//methylation//nodulation	GO:0008757//GO:0008168	S-adenosylmethionine-dependent methyltransferase activity//methyltransferase activity	--	--	KOG2352	Predicted spermine/spermidine synthase
2-3.c41626_1_2340	1072251188	XP_018410501.1	1954	1.2e-215	PREDICTED: eosinophil peroxidase-like [Nanorana parkeri]	XM_018554999.1	XM_018554999	806	0	PREDICTED: Nanorana parkeri eosinophil peroxidase-like (LOC108785844), mRNA	K10789	MPO	myeloperoxidase	http://www.genome.jp/dbget-bin/www_bget?ko:K10789	P05164	1264	1.7e-137	Myeloperoxidase OS=Homo sapiens OX=9606 GN=MPO PE=1 SV=1	PF00781	Diacylglycerol kinase catalytic domain	--	--	GO:0016301	kinase activity	--	--	KOG2408	Peroxidase/oxygenase
3-6.c6898_4_2899	1072252885	XP_018411412.1	3188	0	PREDICTED: epithelial chloride channel protein-like [Nanorana parkeri]	XM_006005543.2	XM_006005543	70	4.16257e-25	PREDICTED: Latimeria chalumnae chloride channel accessory 4 (CLCA4), mRNA	K05030	CLCA3_4	calcium-activated chloride channel regulator 3/4	http://www.genome.jp/dbget-bin/www_bget?ko:K05030	P54281	2084	1.8e-232	Calcium-activated chloride channel regulator 1 OS=Bos taurus OX=9913 PE=1 SV=1	PF01422//PF11526	NF-X1 type zinc finger//Subunit of cleavage factor IA Pcf11	GO:0006355//GO:0006379//GO:0006369//GO:0006378	regulation of transcription, DNA-templated//mRNA cleavage//termination of RNA polymerase II transcription//mRNA polyadenylation	GO:0003700//GO:0008270	DNA-binding transcription factor activity//zinc ion binding	GO:0005667//GO:0005849//GO:0005634	transcription regulator complex//mRNA cleavage factor complex//nucleus	--	--
2-3.c59714_1_2614	1072247462	XP_018408472.1	3743	0	PREDICTED: ER degradation-enhancing alpha-mannosidase-like protein 3 isoform X3 [Nanorana parkeri]	XM_018552970.1	XM_018552970	1427	0	PREDICTED: Nanorana parkeri ER degradation enhancing alpha-mannosidase like protein 3 (EDEM3), transcript variant X3, mRNA	K10086	EDEM3	ER degradation enhancer, mannosidase alpha-like 3	http://www.genome.jp/dbget-bin/www_bget?ko:K10086	Q6GQB9	3605	0	ER degradation-enhancing alpha-mannosidase-like protein 3 OS=Xenopus laevis OX=8355 GN=edem3 PE=2 SV=2	PF01532//PF08445	Glycosyl hydrolase family 47//FR47-like protein	GO:0005975	carbohydrate metabolic process	GO:0004571//GO:0005509//GO:0016747	mannosyl-oligosaccharide 1,2-alpha-mannosidase activity//calcium ion binding//transferase activity, transferring acyl groups other than amino-acyl groups	GO:0016020	membrane	KOG2429	Glycosyl hydrolase, family 47
1-2.c26250_1_1382	1072247462	XP_018408472.1	1027	2.2e-108	PREDICTED: ER degradation-enhancing alpha-mannosidase-like protein 3 isoform X3 [Nanorana parkeri]	XM_002932144.5	XM_002932144	274	7.82832e-139	PREDICTED: Xenopus tropicalis ER degradation enhancer, mannosidase alpha-like 3 (edem3), transcript variant X2, mRNA	K10086	EDEM3	ER degradation enhancer, mannosidase alpha-like 3	http://www.genome.jp/dbget-bin/www_bget?ko:K10086	Q6GQB9	946	7.8e-101	ER degradation-enhancing alpha-mannosidase-like protein 3 OS=Xenopus laevis OX=8355 GN=edem3 PE=2 SV=2	PF15001	AP-5 complex subunit sigma-1	GO:0016197//GO:0000724	endosomal transport//double-strand break repair via homologous recombination	--	--	GO:0030119	AP-type membrane coat adaptor complex	--	--
1-2.c48454_1_1351	1049227491	XP_017552057.1	1313	1.4e-141	PREDICTED: erlin-1 [Pygocentrus nattereri]	XM_018563834.1	XM_018563834	495	0	PREDICTED: Nanorana parkeri erlin-1-like (LOC108792941), transcript variant X2, mRNA	--	--	--	--	Q28DX1	1302	3.8e-142	Erlin-1 OS=Xenopus tropicalis OX=8364 GN=erlin1 PE=2 SV=1	--	--	--	--	--	--	--	--	KOG2962	Prohibitin-related membrane protease subunits
1-2.c27469_1_1470	1072243109	XP_018425540.1	1001	2.4e-105	PREDICTED: ethanolamine-phosphate phospho-lyase [Nanorana parkeri]	XM_018570038.1	XM_018570038	400	0	PREDICTED: Nanorana parkeri ethanolamine-phosphate phospho-lyase (ETNPPL), mRNA	K14286	AGXT2L1, ETNPPL	ethanolamine-phosphate phospho-lyase	http://www.genome.jp/dbget-bin/www_bget?ko:K14286	Q6DEB1	979	1.2e-104	Ethanolamine-phosphate phospho-lyase OS=Xenopus laevis OX=8355 GN=etnppl PE=2 SV=1	PF00202	Aminotransferase class-III	--	--	GO:0008483//GO:0030170	transaminase activity//pyridoxal phosphate binding	--	--	KOG1404	Alanine-glyoxylate aminotransferase AGT2
2-3.c55503_1_2605	1072281320	XP_018426832.1	1328	5.2e-143	PREDICTED: ETS homologous factor isoform X2 [Nanorana parkeri]	XM_018571330.1	XM_018571330	406	0	PREDICTED: Nanorana parkeri ETS homologous factor (EHF), transcript variant X2, mRNA	K17102	EHF	ETS homologous factor	http://www.genome.jp/dbget-bin/www_bget?ko:K17102	O70273	1068	1e-114	ETS homologous factor OS=Mus musculus OX=10090 GN=Ehf PE=2 SV=1	PF02198//PF00178	Sterile alpha motif (SAM)/Pointed domain//Ets-domain	GO:0006355	regulation of transcription, DNA-templated	GO:0043565//GO:0003700	sequence-specific DNA binding//DNA-binding transcription factor activity	GO:0005667//GO:0042025	transcription regulator complex//host cell nucleus	--	--
1-2.c2338_14_1678	1072244159	XP_018430534.1	1595	3.7e-174	PREDICTED: eukaryotic translation initiation factor 4 gamma 1 [Nanorana parkeri]	XM_018575032.1	XM_018575032	531	0	PREDICTED: Nanorana parkeri eukaryotic translation initiation factor 4 gamma 1 (EIF4G1), mRNA	K03260	EIF4G	translation initiation factor 4G	http://www.genome.jp/dbget-bin/www_bget?ko:K03260	Q04637	822	2.2e-86	Eukaryotic translation initiation factor 4 gamma 1 OS=Homo sapiens OX=9606 GN=EIF4G1 PE=1 SV=4	--	--	--	--	--	--	--	--	--	--
2-3.c22713_1_2627	1072264206	XP_018417557.1	2073	2.1e-229	PREDICTED: excitatory amino acid transporter 3 [Nanorana parkeri]	XM_018562055.1	XM_018562055	849	0	PREDICTED: Nanorana parkeri solute carrier family 1 member 1 (SLC1A1), mRNA	K05612	SLC1A1, EAAT3	solute carrier family 1 (neuronal/epithelial high affinity glutamate transporter), member 1	http://www.genome.jp/dbget-bin/www_bget?ko:K05612	P43005	1896	1e-210	Excitatory amino acid transporter 3 OS=Homo sapiens OX=9606 GN=SLC1A1 PE=1 SV=2	PF00375//PF10746//PF09272	Sodium:dicarboxylate symporter family//Phage holin T7 family, holin superfamily II//Hepsin, SRCR domain	GO:0019076//GO:0019835//GO:0006810	viral release from host cell//cytolysis//transport	GO:0070008//GO:0015293//GO:0004252	serine-type exopeptidase activity//symporter activity//serine-type endopeptidase activity	GO:0016021	integral component of membrane	--	--
3-6.c2906_7_2939	1072268093	XP_018419658.1	2387	9.3e-266	PREDICTED: exonuclease 1 [Nanorana parkeri]	XM_017702564.1	XM_017702564	238	1.71674e-118	PREDICTED: Pygocentrus nattereri exonuclease 1 (exo1), transcript variant X2, mRNA	K10746	EXO1	exonuclease 1	http://www.genome.jp/dbget-bin/www_bget?ko:K10746	Q9W6K2	1934	4.5e-215	Exonuclease 1 OS=Xenopus laevis OX=8355 GN=exo1 PE=2 SV=1	PF00752//PF00867	XPG N-terminal domain//XPG I-region	GO:0006281	DNA repair	GO:0004518	nuclease activity	--	--	KOG2518	5'-3' exonuclease
1-2.c22580_1_1338	1072282581	XP_018427515.1	389	2.1e-34	PREDICTED: exportin-4 [Nanorana parkeri]	XM_018572013.1	XM_018572013	244	3.59455e-122	PREDICTED: Nanorana parkeri exportin 4 (XPO4), mRNA	--	--	--	--	Q499Y0	382	1.9e-35	Exportin-4 OS=Xenopus laevis OX=8355 GN=xpo4 PE=2 SV=1	--	--	--	--	--	--	--	--	--	--
1-2.c20103_1_1404	1072252549	XP_018411230.1	1149	1.6e-122	PREDICTED: exportin-5 [Nanorana parkeri]	XM_018555728.1	XM_018555728	191	1.08399e-92	PREDICTED: Nanorana parkeri exportin 5 (XPO5), mRNA	K14289	XPO5	exportin-5	http://www.genome.jp/dbget-bin/www_bget?ko:K14289	Q924C1	848	1.8e-89	Exportin-5 OS=Mus musculus OX=10090 GN=Xpo5 PE=1 SV=1	--	--	--	--	--	--	--	--	--	--
2-3.c3780_1_1954	1072268584	XP_018419931.1	1270	2.1e-136	PREDICTED: ezrin isoform X1 [Nanorana parkeri]	XM_018564430.1	XM_018564430	626	0	PREDICTED: Nanorana parkeri ezrin (EZR), transcript variant X3, mRNA	K08007	VIL2	villin 2 (ezrin)	http://www.genome.jp/dbget-bin/www_bget?ko:K08007	P15311	1152	1.4e-124	Ezrin OS=Homo sapiens OX=9606 GN=EZR PE=1 SV=4	PF03522	Solute carrier family 12	GO:0006811	ion transport	GO:0022857	transmembrane transporter activity	GO:0016020	membrane	KOG3529	Radixin, moesin and related proteins of the ERM family
2-3.c14433_2_2648	1072260201	XP_018415374.1	1933	3.7e-213	PREDICTED: far upstream element-binding protein 1 isoform X3 [Nanorana parkeri]	XM_018559870.1	XM_018559870	879	0	PREDICTED: Nanorana parkeri far upstream element binding protein 1 (FUBP1), transcript variant X1, mRNA	K13210	FUBP	far upstream element-binding protein	http://www.genome.jp/dbget-bin/www_bget?ko:K13210	Q32PX7	1817	1.5e-201	Far upstream element-binding protein 1 OS=Rattus norvegicus OX=10116 GN=Fubp1 PE=1 SV=1	PF13184//PF07650//PF09005//PF00013//PF08649//PF16094	NusA-like KH domain//KH domain//Domain of unknown function (DUF1897)//KH domain//DASH complex subunit Dad1//Proteasome assembly chaperone 4	GO:0043248//GO:0006355//GO:0007052	proteasome assembly//regulation of transcription, DNA-templated//mitotic spindle organization	GO:0003676//GO:0003723	nucleic acid binding//RNA binding	GO:0042729//GO:0005783//GO:0072686	DASH complex//endoplasmic reticulum//mitotic spindle	KOG1676	K-homology type RNA binding proteins
1-2.c6378_7_1498	1069379634	XP_018084752.1	1511	1.8e-164	PREDICTED: farnesyl diphosphate synthase L homeolog isoform X1 [Xenopus laevis]	XM_018229263.1	XM_018229263	385	0	PREDICTED: Xenopus laevis farnesyl diphosphate synthase L homeolog (fdps.L), transcript variant X1, mRNA	K00787	FDPS	farnesyl diphosphate synthase [EC:2.5.1.1 2.5.1.10]	http://www.genome.jp/dbget-bin/www_bget?ko:K00787	P08836	1327	5.5e-145	Farnesyl pyrophosphate synthase OS=Gallus gallus OX=9031 GN=FDPS PE=1 SV=2	PF00348	Polyprenyl synthetase	GO:0008299	isoprenoid biosynthetic process	--	--	--	--	KOG0711	Polyprenyl synthetase
2-3.c13583_1_2080	1072269975	XP_018420682.1	2042	6.7e-226	PREDICTED: fatty acid desaturase 1 [Nanorana parkeri]	XM_018565180.1	XM_018565180	629	0	PREDICTED: Nanorana parkeri fatty acid desaturase 1 (FADS1), mRNA	K10224	FADS1	acyl-CoA (8-3)-desaturase (Delta-5 desaturase)	http://www.genome.jp/dbget-bin/www_bget?ko:K10224	Q920R3	1790	1.6e-198	Acyl-CoA (8-3)-desaturase OS=Rattus norvegicus OX=10116 GN=Fads1 PE=1 SV=1	PF00487//PF02773	Fatty acid desaturase//S-adenosylmethionine synthetase, C-terminal domain	GO:0006629//GO:0006556//GO:0006555	lipid metabolic process//S-adenosylmethionine biosynthetic process//methionine metabolic process	GO:0004478	methionine adenosyltransferase activity	--	--	KOG4232	Delta 6-fatty acid desaturase/delta-8 sphingolipid desaturase
2-3.c39294_1_2211	1072269973	XP_018420681.1	2101	1e-232	PREDICTED: fatty acid desaturase 2 [Nanorana parkeri]	XM_018565178.1	XM_018565178	751	0	PREDICTED: Nanorana parkeri fatty acid desaturase 2 (FADS2), transcript variant X1, mRNA	K10226	FADS2	acyl-CoA 6-desaturase (Delta-6 desaturase)	http://www.genome.jp/dbget-bin/www_bget?ko:K10226	Q6DDK2	1968	3.8e-219	Fatty acid desaturase 2 OS=Xenopus laevis OX=8355 GN=fads2 PE=2 SV=1	PF00487	Fatty acid desaturase	GO:0006629	lipid metabolic process	--	--	--	--	KOG4232	Delta 6-fatty acid desaturase/delta-8 sphingolipid desaturase
2-3.c32877_1_2420	1072266485	XP_018418796.1	1741	6.6e-191	PREDICTED: F-box only protein 30 [Nanorana parkeri]	XM_030447881.1	XM_030447881	290	1.84901e-147	PREDICTED: Calypte anna F-box protein 30 (FBXO30), transcript variant X3, mRNA	K10307	FBXO30	F-box protein 30	http://www.genome.jp/dbget-bin/www_bget?ko:K10307	Q8TB52	1463	1.6e-160	F-box only protein 30 OS=Homo sapiens OX=9606 GN=FBXO30 PE=1 SV=3	PF15966//PF00646//PF12937	F-box//F-box domain//F-box-like	--	--	GO:0005515	protein binding	--	--	--	--
2-3.c25539_2_2513	1072266485	XP_018418796.1	2870	0	PREDICTED: F-box only protein 30 [Nanorana parkeri]	XM_030447881.1	XM_030447881	290	1.81527e-147	PREDICTED: Calypte anna F-box protein 30 (FBXO30), transcript variant X3, mRNA	K10307	FBXO30	F-box protein 30	http://www.genome.jp/dbget-bin/www_bget?ko:K10307	Q8TB52	2255	2.3e-252	F-box only protein 30 OS=Homo sapiens OX=9606 GN=FBXO30 PE=1 SV=3	PF12937//PF03145//PF15965//PF00646//PF15966//PF02176	F-box-like//Seven in absentia protein family//TRAF-like zinc-finger//F-box domain//F-box//TRAF-type zinc finger	GO:0007275//GO:0006511	multicellular organism development//ubiquitin-dependent protein catabolic process	GO:0005515//GO:0008270	protein binding//zinc ion binding	GO:0042025	host cell nucleus	--	--
2-3.c27175_1_1944	1072288795	XP_018430910.1	1016	5.8e-107	PREDICTED: Fc receptor-like protein 3 [Nanorana parkeri]	--	--	--	--	--	K06727	FCRL, IRTA, CD307	Fc receptor-like protein	http://www.genome.jp/dbget-bin/www_bget?ko:K06727	Q68SN8	321	3.2e-28	Fc receptor-like protein 5 OS=Mus musculus OX=10090 GN=Fcrl5 PE=1 SV=3	PF05790	Immunoglobulin C2-set domain	GO:0007155	cell adhesion	--	--	GO:0016021	integral component of membrane	--	--
1-2.c18603_1_1774	1072249203	XP_018409421.1	1682	3.2e-184	PREDICTED: fibrinogen-like protein 1 [Nanorana parkeri]	XM_028719169.1	XM_028719169	280	4.6661e-142	PREDICTED: Podarcis muralis fibroleukin-like (LOC114591726), transcript variant X2, mRNA	--	--	--	--	Q14314	686	1.4e-70	Fibroleukin OS=Homo sapiens OX=9606 GN=FGL2 PE=1 SV=1	--	--	--	--	--	--	--	--	--	--
1-2.c38805_1_1794	1072275277	XP_018423564.1	950	2.4e-99	PREDICTED: fibroblast growth factor 10 [Nanorana parkeri]	XM_018568062.1	XM_018568062	409	0	PREDICTED: Nanorana parkeri fibroblast growth factor 10 (FGF10), mRNA	K04358	FGF	fibroblast growth factor	http://www.genome.jp/dbget-bin/www_bget?ko:K04358	P70492	665	3.9e-68	Fibroblast growth factor 10 OS=Rattus norvegicus OX=10116 GN=Fgf10 PE=2 SV=1	PF06268//PF00167	Fascin domain//Fibroblast growth factor	GO:0008283//GO:0007165//GO:0040007	cell population proliferation//signal transduction//growth	GO:0051015//GO:0030674//GO:0008083	actin filament binding//protein-macromolecule adaptor activity//growth factor activity	--	--	--	--
1-2.c18903_1_1338	1072282240	XP_018427333.1	430	3.6e-39	PREDICTED: fibroblast growth factor-binding protein 3 [Nanorana parkeri]	--	--	--	--	--	--	--	--	--	Q8TAT2	194	1.2e-13	Fibroblast growth factor-binding protein 3 OS=Homo sapiens OX=9606 GN=FGFBP3 PE=1 SV=1	--	--	--	--	--	--	--	--	--	--
1-2.c10794_16_1439	1072269977	XP_018420683.1	1690	3e-185	PREDICTED: flap endonuclease 1 [Nanorana parkeri]	XM_018565181.1	XM_018565181	615	0	PREDICTED: Nanorana parkeri flap structure-specific endonuclease 1 (FEN1), mRNA	K04799	FEN1, RAD2	flap endonuclease-1	http://www.genome.jp/dbget-bin/www_bget?ko:K04799	B1H158	1606	2.4e-177	Flap endonuclease 1 OS=Xenopus tropicalis OX=8364 GN=fen1 PE=2 SV=1	PF01367//PF00867//PF00752	5'-3' exonuclease, C-terminal SAM fold//XPG I-region//XPG N-terminal domain	GO:0006281	DNA repair	GO:0004518//GO:0003677//GO:0003824	nuclease activity//DNA binding//catalytic activity	--	--	KOG2519	5'-3' exonuclease
2-3.c12381_1_2539	1072254749	XP_018412430.1	1604	5e-175	PREDICTED: forkhead box protein C1 [Nanorana parkeri]	XM_024204073.3	XM_024204073	304	3.04089e-155	PREDICTED: Terrapene carolina triunguis forkhead box C1 (FOXC1), mRNA	K09396	FOXC	forkhead box protein C	http://www.genome.jp/dbget-bin/www_bget?ko:K09396	Q68F77	1553	5.9e-171	Forkhead box protein C1 OS=Xenopus tropicalis OX=8364 GN=foxc1 PE=2 SV=1	PF00250//PF05353	Forkhead domain//Delta Atracotoxin	GO:0006810//GO:0006355//GO:0009405	transport//regulation of transcription, DNA-templated//pathogenesis	GO:0003700//GO:0043565//GO:0019871	DNA-binding transcription factor activity//sequence-specific DNA binding//sodium channel inhibitor activity	GO:0005576//GO:0005667	extracellular region//transcription regulator complex	--	--
2-3.c22494_1_2689	1072245086	XP_018431930.1	2083	1.5e-230	PREDICTED: forkhead box protein M1 [Nanorana parkeri]	XM_027818026.1	XM_027818026	135	2.83983e-61	PREDICTED: Chelonia mydas forkhead box M1 (FOXM1), mRNA	K09406	FOXM	forkhead box protein M	http://www.genome.jp/dbget-bin/www_bget?ko:K09406	Q5W1J6	1412	1.4e-154	Forkhead box protein M1 OS=Xenopus laevis OX=8355 GN=foxm1 PE=2 SV=1	PF01494//PF00250	FAD binding domain//Forkhead domain	GO:0006355	regulation of transcription, DNA-templated	GO:0043565//GO:0071949//GO:0003700	sequence-specific DNA binding//FAD binding//DNA-binding transcription factor activity	GO:0005667	transcription regulator complex	--	--
3-6.c10425_1_3081	1072253918	XP_018411976.1	2156	6e-239	PREDICTED: forkhead box protein O1 [Nanorana parkeri]	XM_018556474.1	XM_018556474	841	0	PREDICTED: Nanorana parkeri forkhead box O1 (FOXO1), transcript variant X1, mRNA	K07201	FOXO1	forkhead box protein O1	http://www.genome.jp/dbget-bin/www_bget?ko:K07201	Q66JJ0	1915	7.4e-213	Forkhead box protein O1 OS=Xenopus tropicalis OX=8364 GN=foxo1 PE=2 SV=1	PF00250	Forkhead domain	GO:0006355	regulation of transcription, DNA-templated	GO:0003700//GO:0043565	DNA-binding transcription factor activity//sequence-specific DNA binding	GO:0005667	transcription regulator complex	KOG2294	Transcription factor of the Forkhead/HNF3 family
2-3.c45390_3_2360	1072252332	XP_018411115.1	1003	2.3e-105	PREDICTED: fos-related antigen 2 isoform X2 [Nanorana parkeri]	XM_018555613.1	XM_018555613	558	0	PREDICTED: Nanorana parkeri FOS like 2, AP-1 transcription factor subunit (FOSL2), transcript variant X2, mRNA	K09030	FOSL2	fos-like antigen 2	http://www.genome.jp/dbget-bin/www_bget?ko:K09030	P18625	861	9.4e-91	Fos-related antigen 2 OS=Gallus gallus OX=9031 GN=FOSL2 PE=1 SV=1	PF09726//PF07716//PF03131//PF13841//PF00170//PF02183	Macoilin family//Basic region leucine zipper//bZIP Maf transcription factor//Beta defensin//bZIP transcription factor//Homeobox associated leucine zipper	GO:0006355//GO:0023041//GO:0045087	regulation of transcription, DNA-templated//neuronal signal transduction//innate immune response	GO:0003700//GO:0043565//GO:0003677	DNA-binding transcription factor activity//sequence-specific DNA binding//DNA binding	GO:0005634//GO:0005576//GO:0005667//GO:0030867	nucleus//extracellular region//transcription regulator complex//rough endoplasmic reticulum membrane	--	--
2-3.c48937_1_2561	1072250819	XP_018410300.1	2774	1.2e-310	PREDICTED: frizzled-1, partial [Nanorana parkeri]	XM_018554798.1	XM_018554798	1114	0	PREDICTED: Nanorana parkeri frizzled-1 (LOC108785676), partial mRNA	K02432	FZD1_7, fz	frizzled 1/7	http://www.genome.jp/dbget-bin/www_bget?ko:K02432	Q9I9M5	2712	2.4e-305	Frizzled-1 OS=Xenopus laevis OX=8355 GN=fzd1 PE=1 SV=1	PF01392//PF01534//PF00283//PF01529	Fz domain//Frizzled/Smoothened family membrane region//Cytochrome b559, alpha (gene psbE) and beta (gene psbF)subunits//DHHC palmitoyltransferase	GO:0015979//GO:0042967//GO:0007166	photosynthesis//obsolete acyl-carrier-protein biosynthetic process//cell surface receptor signaling pathway	GO:0016409//GO:0005515	palmitoyltransferase activity//protein binding	GO:0016020	membrane	--	--
1-2.c9074_3_1604	1072277276	XP_018424635.1	1819	3.7e-200	PREDICTED: G patch domain and KOW motifs-containing protein [Nanorana parkeri]	XM_018569133.1	XM_018569133	468	0	PREDICTED: Nanorana parkeri G-patch domain and KOW motifs (GPKOW), mRNA	K13101	GPKOW	G patch domain and KOW motifs-containing protein	http://www.genome.jp/dbget-bin/www_bget?ko:K13101	Q6NU07	1571	3e-173	G-patch domain and KOW motifs-containing protein OS=Xenopus laevis OX=8355 GN=gpkow PE=2 SV=1	PF02862//PF01585	DDHD domain//G-patch domain	--	--	GO:0003676//GO:0046872	nucleic acid binding//metal ion binding	--	--	KOG4315	G-patch nucleic acid binding protein
2-3.c22780_1_2027	1072251552	XP_018410697.1	218	2.1e-14	PREDICTED: G patch domain-containing protein 8 isoform X2 [Nanorana parkeri]	LR535840.1	LR535840	286	2.45269e-145	Mastacembelus armatus genome assembly, chromosome: 8	--	--	--	--	Q9UKJ3	205	9.5e-15	G patch domain-containing protein 8 OS=Homo sapiens OX=9606 GN=GPATCH8 PE=1 SV=2	PF08281//PF00196	Sigma-70, region 4//Bacterial regulatory proteins, luxR family	GO:0006355//GO:0006352	regulation of transcription, DNA-templated//DNA-templated transcription, initiation	GO:0016987//GO:0003700//GO:0003677	sigma factor activity//DNA-binding transcription factor activity//DNA binding	GO:0005667	transcription regulator complex	--	--
2-3.c13576_1_2319	1072258442	XP_018414424.1	1307	1.3e-140	PREDICTED: G/T mismatch-specific thymine DNA glycosylase isoform X1 [Nanorana parkeri]	XM_018558923.1	XM_018558923	498	0	PREDICTED: Nanorana parkeri thymine DNA glycosylase (TDG), transcript variant X2, mRNA	K20813	TDG	thymine-DNA glycosylase	http://www.genome.jp/dbget-bin/www_bget?ko:K20813	P56581	1109	1.6e-119	G/T mismatch-specific thymine DNA glycosylase OS=Mus musculus OX=10090 GN=Tdg PE=1 SV=2	--	--	--	--	--	--	--	--	--	--
2-3.c24273_1_2535	1072266596	XP_018418855.1	1483	5.4e-161	PREDICTED: galactocerebrosidase [Nanorana parkeri]	--	--	--	--	--	K01202	GALC	galactosylceramidase	http://www.genome.jp/dbget-bin/www_bget?ko:K01202	Q498K0	1412	1.3e-154	Galactocerebrosidase OS=Xenopus laevis OX=8355 GN=galc PE=2 SV=2	--	--	--	--	--	--	--	--	--	--
2-3.c41723_1_2386	1072256487	XP_018413362.1	1444	1.7e-156	PREDICTED: gap junction alpha-5 protein [Nanorana parkeri]	XM_012971385.3	XM_012971385	293	3.73222e-149	PREDICTED: Xenopus tropicalis gap junction protein alpha 5 (gja5), transcript variant X3, mRNA	K07614	GJA5, CX40	gap junction protein, alpha 5	http://www.genome.jp/dbget-bin/www_bget?ko:K07614	P18860	1035	6.4e-111	Gap junction alpha-5 protein OS=Gallus gallus OX=9031 GN=GJA5 PE=2 SV=2	PF01529//PF04689	DHHC palmitoyltransferase//DNA binding protein S1FA	GO:0042967//GO:0006355	obsolete acyl-carrier-protein biosynthetic process//regulation of transcription, DNA-templated	GO:0003677//GO:0016409	DNA binding//palmitoyltransferase activity	GO:0005634	nucleus	--	--
1-2.c24144_1_1774	1072240272	XP_018410589.1	240	5.1e-17	PREDICTED: general transcription factor IIH subunit 1 isoform X1 [Nanorana parkeri]	XM_018555087.1	XM_018555087	99	1.91348e-41	PREDICTED: Nanorana parkeri general transcription factor IIH subunit 1 (GTF2H1), transcript variant X1, mRNA	K03141	TFIIH1, GTF2H1, TFB1	transcription initiation factor TFIIH subunit 1	http://www.genome.jp/dbget-bin/www_bget?ko:K03141	P32780	225	4e-17	General transcription factor IIH subunit 1 OS=Homo sapiens OX=9606 GN=GTF2H1 PE=1 SV=1	--	--	--	--	--	--	--	--	--	--
2-3.c33852_1_2167	1072269601	XP_018420480.1	2233	5e-248	PREDICTED: glucose-6-phosphate exchanger SLC37A2 isoform X1 [Nanorana parkeri]	XM_018564978.1	XM_018564978	566	0	PREDICTED: Nanorana parkeri solute carrier family 37 member 2 (SLC37A2), transcript variant X1, mRNA	K13783	SLC37A1_2	MFS transporter, OPA family, solute carrier family 37 (glycerol-3-phosphate transporter), member 1/2	http://www.genome.jp/dbget-bin/www_bget?ko:K13783	Q8AVC3	2077	8.6e-232	Glucose-6-phosphate exchanger SLC37A2 OS=Xenopus laevis OX=8355 GN=slc37a2 PE=2 SV=1	PF03137//PF00083//PF07690	Organic Anion Transporter Polypeptide (OATP) family//Sugar (and other) transporter//Major Facilitator Superfamily	GO:0055085	transmembrane transport	GO:0022857	transmembrane transporter activity	GO:0016020//GO:0016021	membrane//integral component of membrane	KOG2533	Permease of the major facilitator superfamily
2-3.c27464_2_2124	1072269603	XP_018420481.1	2214	7.8e-246	PREDICTED: glucose-6-phosphate exchanger SLC37A2 isoform X2 [Nanorana parkeri]	XM_018564979.1	XM_018564979	554	0	PREDICTED: Nanorana parkeri solute carrier family 37 member 2 (SLC37A2), transcript variant X2, mRNA	K13783	SLC37A1_2	MFS transporter, OPA family, solute carrier family 37 (glycerol-3-phosphate transporter), member 1/2	http://www.genome.jp/dbget-bin/www_bget?ko:K13783	Q8AVC3	2077	8.4e-232	Glucose-6-phosphate exchanger SLC37A2 OS=Xenopus laevis OX=8355 GN=slc37a2 PE=2 SV=1	PF03137//PF07690	Organic Anion Transporter Polypeptide (OATP) family//Major Facilitator Superfamily	GO:0055085	transmembrane transport	GO:0022857	transmembrane transporter activity	GO:0016020	membrane	KOG2533	Permease of the major facilitator superfamily
2-3.c17646_1_2210	1072242461	XP_018422227.1	192	2.3e-11	PREDICTED: glycerophosphocholine phosphodiesterase GPCPD1 [Nanorana parkeri]	--	--	--	--	--	K18695	GPCPD1	glycerophosphocholine phosphodiesterase GPCPD1	http://www.genome.jp/dbget-bin/www_bget?ko:K18695	Q9NPB8	143	1.6e-07	Glycerophosphocholine phosphodiesterase GPCPD1 OS=Homo sapiens OX=9606 GN=GPCPD1 PE=1 SV=2	PF03688//PF00686	Nepovirus coat protein, C-terminal domain//Starch binding domain	--	--	GO:2001070	starch binding	GO:0019028	viral capsid	--	--
2-3.c5681_1_2118	847127075	XP_012818264.1	2085	7e-231	PREDICTED: glycerophosphocholine phosphodiesterase GPCPD1 isoform X1 [Xenopus tropicalis]	XM_018566725.1	XM_018566725	756	0	PREDICTED: Nanorana parkeri glycerophosphocholine phosphodiesterase 1 (GPCPD1), mRNA	K18695	GPCPD1	glycerophosphocholine phosphodiesterase GPCPD1	http://www.genome.jp/dbget-bin/www_bget?ko:K18695	Q9NPB8	1889	5.3e-210	Glycerophosphocholine phosphodiesterase GPCPD1 OS=Homo sapiens OX=9606 GN=GPCPD1 PE=1 SV=2	PF03009//PF00686	Glycerophosphoryl diester phosphodiesterase family//Starch binding domain	GO:0006629	lipid metabolic process	GO:0008081//GO:2001070	phosphoric diester hydrolase activity//starch binding	--	--	KOG2421	Predicted starch-binding protein
3-6.c15297_1_3410	1072251416	XP_018410625.1	1606	4e-175	PREDICTED: glycoprotein-N-acetylgalactosamine 3-beta-galactosyltransferase 1 [Nanorana parkeri]	XM_018555123.1	XM_018555123	493	0	PREDICTED: Nanorana parkeri core 1 synthase, glycoprotein-N-acetylgalactosamine 3-beta-galactosyltransferase 1 (C1GALT1), mRNA	K00731	C1GALT1	glycoprotein-N-acetylgalactosamine 3-beta-galactosyltransferase	http://www.genome.jp/dbget-bin/www_bget?ko:K00731	Q9JJ06	1385	2.4e-151	Glycoprotein-N-acetylgalactosamine 3-beta-galactosyltransferase 1 OS=Mus musculus OX=10090 GN=C1galt1 PE=1 SV=1	PF02434//PF01762//PF09285	Fringe-like//Galactosyltransferase//Elongation factor P, C-terminal	GO:0006486//GO:0043043	protein glycosylation//peptide biosynthetic process	GO:0016757	transferase activity, transferring glycosyl groups	GO:0016020//GO:0005737	membrane//cytoplasm	KOG2246	Galactosyltransferases
1-2.c21040_1_1499	1072271829	XP_018421694.1	1345	3.2e-145	PREDICTED: glycosylated lysosomal membrane protein [Nanorana parkeri]	XM_031891453.1	XM_031891453	194	2.50543e-94	PREDICTED: Xenopus tropicalis glycosylated lysosomal membrane protein (glmp), mRNA	--	--	--	--	Q6AX53	1317	8e-144	Glycosylated lysosomal membrane protein A OS=Xenopus laevis OX=8355 GN=glmp-a PE=2 SV=2	--	--	--	--	--	--	--	--	--	--
3-6.c6524_3_3174	301606027	XP_002932634.1	2150	3.1e-238	PREDICTED: glypican-4 [Xenopus tropicalis]	XM_031594225.1	XM_031594225	305	1.05879e-155	PREDICTED: Phasianus colchicus glypican 4 (GPC4), mRNA	K08110	GPC4	glypican 4	http://www.genome.jp/dbget-bin/www_bget?ko:K08110	P51655	1916	5.9e-213	Glypican-4 OS=Mus musculus OX=10090 GN=Gpc4 PE=1 SV=2	PF01153//PF08880	Glypican//QLQ	GO:0009966//GO:0006355	regulation of signal transduction//regulation of transcription, DNA-templated	GO:0005524	ATP binding	GO:0046658//GO:0062023//GO:0005634	anchored component of plasma membrane//collagen-containing extracellular matrix//nucleus	KOG3821	Heparin sulfate cell surface proteoglycan
2-3.c50139_1_1999	1072248419	XP_018408991.1	254	1.4e-18	PREDICTED: Golgi reassembly-stacking protein 1 [Nanorana parkeri]	KM252902.1	KM252902	83	1.69624e-32	Microhyla ornata microsatellite MO15 sequence	--	--	--	--	Q9BQQ3	212	1.4e-15	Golgi reassembly-stacking protein 1 OS=Homo sapiens OX=9606 GN=GORASP1 PE=1 SV=3	PF00595//PF13180	PDZ domain//PDZ domain	--	--	GO:0005515	protein binding	--	--	KOG3834	Golgi reassembly stacking protein GRASP65, contains PDZ domain
2-3.c46479_1_2630	1072248419	XP_018408991.1	1460	2.6e-158	PREDICTED: Golgi reassembly-stacking protein 1 [Nanorana parkeri]	XM_020970556.1	XM_020970556	198	2.6405e-96	PREDICTED: Phascolarctos cinereus golgi reassembly stacking protein 1 (GORASP1), transcript variant X3, mRNA	--	--	--	--	Q9BQQ3	930	1.1e-98	Golgi reassembly-stacking protein 1 OS=Homo sapiens OX=9606 GN=GORASP1 PE=1 SV=3	PF02289//PF13180//PF00595	Cyclohydrolase (MCH)//PDZ domain//PDZ domain	GO:0006807//GO:0046656//GO:0006730	nitrogen compound metabolic process//folic acid biosynthetic process//one-carbon metabolic process	GO:0018759//GO:0005515	methenyltetrahydromethanopterin cyclohydrolase activity//protein binding	--	--	KOG3834	Golgi reassembly stacking protein GRASP65, contains PDZ domain
1-2.c17004_1_1393	1072275584	XP_018423726.1	1604	2.7e-175	PREDICTED: G-protein coupled receptor family C group 5 member C [Nanorana parkeri]	XM_018568224.1	XM_018568224	385	0	PREDICTED: Nanorana parkeri G protein-coupled receptor class C group 5 member C (GPRC5C), mRNA	K04620	GPRC5C	G protein-coupled receptor family C group 5 member C	http://www.genome.jp/dbget-bin/www_bget?ko:K04620	Q3KRC4	1240	6.3e-135	G-protein coupled receptor family C group 5 member C OS=Rattus norvegicus OX=10116 GN=Gprc5c PE=1 SV=2	PF00335//PF00003	Tetraspanin family//7 transmembrane sweet-taste receptor of 3 GCPR	GO:0007186	G protein-coupled receptor signaling pathway	GO:0004930	G protein-coupled receptor activity	GO:0016021	integral component of membrane	--	--
2-3.c20441_1_4573	1072287754	XP_018430344.1	1811	9e-199	PREDICTED: guanine nucleotide-binding protein subunit alpha-13 isoform X1 [Nanorana parkeri]	XM_018574842.1	XM_018574842	698	0	PREDICTED: Nanorana parkeri G protein subunit alpha 13 (GNA13), transcript variant X1, mRNA	K04639	GNA13	guanine nucleotide-binding protein subunit alpha-13	http://www.genome.jp/dbget-bin/www_bget?ko:K04639	Q14344	1718	7.7e-190	Guanine nucleotide-binding protein subunit alpha-13 OS=Homo sapiens OX=9606 GN=GNA13 PE=1 SV=2	PF00503//PF04670//PF06817//PF01580//PF01926//PF00895//PF00025//PF00071	G-protein alpha subunit//Gtr1/RagA G protein conserved region//Reverse transcriptase thumb domain//FtsK/SpoIIIE family//50S ribosome-binding GTPase//ATP synthase protein 8//ADP-ribosylation factor family//Ras family	GO:0007186//GO:0006278//GO:0015986	G protein-coupled receptor signaling pathway//RNA-dependent DNA biosynthetic process//ATP synthesis coupled proton transport	GO:0005525//GO:0003677//GO:0019001//GO:0031683//GO:0005524//GO:0003924//GO:0000166//GO:0003964//GO:0015078	GTP binding//DNA binding//guanyl nucleotide binding//G-protein beta/gamma-subunit complex binding//ATP binding//GTPase activity//nucleotide binding//RNA-directed DNA polymerase activity//proton transmembrane transporter activity	GO:0000276	mitochondrial proton-transporting ATP synthase complex, coupling factor F(o)	KOG0082	G-protein alpha subunit (small G protein superfamily)
2-3.c6653_3_2417	1072243453	XP_018427243.1	736	2.1e-74	PREDICTED: guanosine-3',5'-bis(diphosphate) 3'-pyrophosphohydrolase MESH1 [Nanorana parkeri]	--	--	--	--	--	--	--	--	--	Q28C98	711	2.4e-73	Guanosine-3',5'-bis(diphosphate) 3'-pyrophosphohydrolase MESH1 OS=Xenopus tropicalis OX=8364 GN=hddc3 PE=2 SV=1	PF09252	Allergen Fel d I-B chain	--	--	--	--	GO:0005615	extracellular space	KOG1157	Predicted guanosine polyphosphate pyrophosphohydrolase/synthase
2-3.c2369_9_2202	1072267635	XP_018419413.1	1034	5.4e-109	PREDICTED: H/ACA ribonucleoprotein complex non-core subunit NAF1 isoform X2 [Nanorana parkeri]	XM_004630721.2	XM_004630721	92	1.85657e-37	PREDICTED: Octodon degus nuclear assembly factor 1 ribonucleoprotein (Naf1), mRNA	K14763	NAF1	H/ACA ribonucleoprotein complex non-core subunit NAF1	http://www.genome.jp/dbget-bin/www_bget?ko:K14763	Q96HR8	597	3.6e-60	H/ACA ribonucleoprotein complex non-core subunit NAF1 OS=Homo sapiens OX=9606 GN=NAF1 PE=1 SV=2	PF06524//PF04889//PF04410//PF09026	NOA36 protein//Cwf15/Cwc15 cell cycle control protein//Gar1/Naf1 RNA binding region//Centromere protein B dimerisation domain	GO:0000398//GO:0001522//GO:0042254	mRNA splicing, via spliceosome//pseudouridine synthesis//ribosome biogenesis	GO:0003677//GO:0003682//GO:0008270	DNA binding//chromatin binding//zinc ion binding	GO:0000775//GO:0000785//GO:0005681//GO:0005634	chromosome, centromeric region//chromatin//spliceosomal complex//nucleus	KOG2236	Uncharacterized conserved protein
2-3.c3684_5_2234	847127016	XP_012818244.1	838	2.9e-86	PREDICTED: HBS1-like protein isoform X2 [Xenopus tropicalis]	--	--	--	--	--	K14416	HBS1	elongation factor 1 alpha-like protein	http://www.genome.jp/dbget-bin/www_bget?ko:K14416	Q2KHZ2	336	6.7e-30	HBS1-like protein OS=Bos taurus OX=9913 GN=HBS1L PE=2 SV=1	PF04144	SCAMP family	GO:0015031	protein transport	--	--	GO:0016021	integral component of membrane	--	--
3-6.c2698_8_3374	1072252090	XP_018410985.1	3629	0	PREDICTED: heat shock protein 105 kDa isoform X1 [Nanorana parkeri]	XM_018555483.1	XM_018555483	1114	0	PREDICTED: Nanorana parkeri heat shock protein family H (Hsp110) member 1 (HSPH1), transcript variant X1, mRNA	K09485	HSP110	heat shock protein 110kDa	http://www.genome.jp/dbget-bin/www_bget?ko:K09485	Q92598	3198	0	Heat shock protein 105 kDa OS=Homo sapiens OX=9606 GN=HSPH1 PE=1 SV=1	PF13013	F-box-like domain	--	--	GO:0005515	protein binding	--	--	KOG0103	Molecular chaperones HSP105/HSP110/SSE1, HSP70 superfamily
3-6.c12998_2_2855	291410975	XP_002721768.1	2862	0	PREDICTED: heat shock protein HSP 90-alpha [Oryctolagus cuniculus]	XM_005483230.2	XM_005483230	866	0	PREDICTED: Zonotrichia albicollis heat shock protein 90 alpha family class A member 1 (HSP90AA1), mRNA	K04079	HSP90A, htpG	molecular chaperone HtpG	http://www.genome.jp/dbget-bin/www_bget?ko:K04079	Q76LV2	2852	0	Heat shock protein HSP 90-alpha OS=Bos taurus OX=9913 GN=HSP90AA1 PE=1 SV=3	PF02724//PF00183	CDC45-like protein//Hsp90 protein	GO:0006270//GO:0006457	DNA replication initiation//protein folding	GO:0005524//GO:0051082	ATP binding//unfolded protein binding	--	--	KOG0019	Molecular chaperone (HSP90 family)
2-3.c41949_1_2009	1072277343	XP_018424671.1	863	3.3e-89	PREDICTED: heterogeneous nuclear ribonucleoprotein A/B isoform X1 [Nanorana parkeri]	XM_018569170.1	XM_018569170	637	0	PREDICTED: Nanorana parkeri heterogeneous nuclear ribonucleoprotein A/B (HNRNPAB), transcript variant X2, mRNA	K13044	HNRNPABD	heterogeneous nuclear ribonucleoprotein A/B/D	http://www.genome.jp/dbget-bin/www_bget?ko:K13044	Q99020	725	4.7e-75	Heterogeneous nuclear ribonucleoprotein A/B OS=Mus musculus OX=10090 GN=Hnrnpab PE=1 SV=1	PF16367//PF03711//PF02892//PF00076//PF08777	RNA recognition motif//Orn/Lys/Arg decarboxylase, C-terminal domain//BED zinc finger//RNA recognition motif. (a.k.a. RRM, RBD, or RNP domain)//RNA binding motif	--	--	GO:0003676//GO:0003824//GO:0003723//GO:0003677	nucleic acid binding//catalytic activity//RNA binding//DNA binding	--	--	KOG4205	RNA-binding protein musashi/mRNA cleavage and polyadenylation factor I complex, subunit HRP1
1-2.c9360_3_1522	1072277343	XP_018424671.1	831	1.3e-85	PREDICTED: heterogeneous nuclear ribonucleoprotein A/B isoform X1 [Nanorana parkeri]	NM_001161893.1	NM_001161893	347	2.26838e-179	Xenopus laevis Vg1 mRNA binding protein 40 (LOC100302093), mRNA >gb|EU003449.1| Xenopus laevis Vg1 mRNA binding protein 40 mRNA, complete cds	K13044	HNRNPABD	heterogeneous nuclear ribonucleoprotein A/B/D	http://www.genome.jp/dbget-bin/www_bget?ko:K13044	Q99020	700	2.9e-72	Heterogeneous nuclear ribonucleoprotein A/B OS=Mus musculus OX=10090 GN=Hnrnpab PE=1 SV=1	PF00076//PF08777//PF16367	RNA recognition motif. (a.k.a. RRM, RBD, or RNP domain)//RNA binding motif//RNA recognition motif	--	--	GO:0003676//GO:0003723	nucleic acid binding//RNA binding	--	--	KOG4205	RNA-binding protein musashi/mRNA cleavage and polyadenylation factor I complex, subunit HRP1
1-2.c24465_1_1587	1072277347	XP_018424673.1	748	5.7e-76	PREDICTED: heterogeneous nuclear ribonucleoprotein A/B isoform X2 [Nanorana parkeri]	XM_018569170.1	XM_018569170	632	0	PREDICTED: Nanorana parkeri heterogeneous nuclear ribonucleoprotein A/B (HNRNPAB), transcript variant X2, mRNA	K13044	HNRNPABD	heterogeneous nuclear ribonucleoprotein A/B/D	http://www.genome.jp/dbget-bin/www_bget?ko:K13044	Q99020	626	1.1e-63	Heterogeneous nuclear ribonucleoprotein A/B OS=Mus musculus OX=10090 GN=Hnrnpab PE=1 SV=1	PF03711//PF16367//PF00076//PF08777	Orn/Lys/Arg decarboxylase, C-terminal domain//RNA recognition motif//RNA recognition motif. (a.k.a. RRM, RBD, or RNP domain)//RNA binding motif	--	--	GO:0003676//GO:0003723//GO:0003824	nucleic acid binding//RNA binding//catalytic activity	--	--	KOG4205	RNA-binding protein musashi/mRNA cleavage and polyadenylation factor I complex, subunit HRP1
1-2.c42953_2_1567	1072283405	XP_018427948.1	798	8.9e-82	PREDICTED: heterogeneous nuclear ribonucleoprotein H-like isoform X2 [Nanorana parkeri]	XM_018572446.1	XM_018572446	359	0	PREDICTED: Nanorana parkeri heterogeneous nuclear ribonucleoprotein H-like (LOC108800463), transcript variant X2, mRNA	K12898	HNRNPF_H	heterogeneous nuclear ribonucleoprotein F/H	http://www.genome.jp/dbget-bin/www_bget?ko:K12898	P31943	734	3.3e-76	Heterogeneous nuclear ribonucleoprotein H OS=Homo sapiens OX=9606 GN=HNRNPH1 PE=1 SV=4	PF08777//PF00076	RNA binding motif//RNA recognition motif. (a.k.a. RRM, RBD, or RNP domain)	--	--	GO:0003723//GO:0003676	RNA binding//nucleic acid binding	--	--	--	--
2-3.c10814_9_2303	1072264316	XP_018417618.1	416	2.6e-37	PREDICTED: HIG1 domain family member 1C [Nanorana parkeri]	LR131929.1	LR131929	38	2.0274e-07	Cottoperca gobio genome assembly, chromosome: 21	--	--	--	--	Q76I25	315	1.9e-27	HIG1 domain family member 1C OS=Mus musculus OX=10090 GN=Higd1c PE=3 SV=1	--	--	--	--	--	--	--	--	--	--
2-3.c30186_1_2456	1072275800	XP_018423844.1	2231	9.6e-248	PREDICTED: high affinity cAMP-specific 3',5'-cyclic phosphodiesterase 7A isoform X1 [Nanorana parkeri]	XM_018568343.1	XM_018568343	1153	0	PREDICTED: Nanorana parkeri phosphodiesterase 7A (PDE7A), transcript variant X2, mRNA	K18436	PDE7	high affinity cAMP-specific 3',5'-cyclic phosphodiesterase 7	http://www.genome.jp/dbget-bin/www_bget?ko:K18436	Q13946	2056	2.7e-229	High affinity cAMP-specific 3',5'-cyclic phosphodiesterase 7A OS=Homo sapiens OX=9606 GN=PDE7A PE=1 SV=2	PF00233//PF08369	3'5'-cyclic nucleotide phosphodiesterase//Proto-chlorophyllide reductase 57 kD subunit	GO:0007165//GO:0015995//GO:0006144//GO:0015979//GO:0055114	signal transduction//chlorophyll biosynthetic process//purine nucleobase metabolic process//photosynthesis//oxidation-reduction process	GO:0016491//GO:0004114	oxidoreductase activity//3',5'-cyclic-nucleotide phosphodiesterase activity	--	--	KOG3689	Cyclic nucleotide phosphodiesterase
2-3.c3870_2_2171	847108400	XP_012813981.1	182	3.3e-10	PREDICTED: high mobility group protein HMGI-C isoform X1 [Xenopus tropicalis]	XM_018570686.1	XM_018570686	158	3.7503e-74	PREDICTED: Nanorana parkeri high mobility group AT-hook 2 (HMGA2), mRNA	--	--	--	--	--	--	--	--	PF02178	AT hook motif	--	--	GO:0003677	DNA binding	--	--	--	--
2-3.c36003_1_2535	1072250759	XP_018410268.1	906	4.3e-94	PREDICTED: histone RNA hairpin-binding protein [Nanorana parkeri]	XM_008946295.1	XM_008946295	76	1.67776e-28	PREDICTED: Merops nubicus stem-loop binding protein (SLBP), mRNA	K18710	SLBP	histone RNA hairpin-binding protein	http://www.genome.jp/dbget-bin/www_bget?ko:K18710	P79943	838	4.7e-88	Histone RNA hairpin-binding protein OS=Xenopus laevis OX=8355 GN=slbp1 PE=1 SV=1	PF15247	Histone RNA hairpin-binding protein RNA-binding domain	--	--	GO:0003723	RNA binding	--	--	KOG3934	Histone mRNA stem-loop binding protein
2-3.c11752_10_2029	1025106316	XP_016346926.1	949	3.6e-99	PREDICTED: histone-binding protein N1/N2-like isoform X1 [Sinocyclocheilus anshuiensis]	XM_026873141.1	XM_026873141	40	1.37785e-08	PREDICTED: Trichoplusia ni nuclear autoantigenic sperm protein (LOC113494711), transcript variant X2, mRNA	--	--	--	--	P06180	816	1.3e-85	Histone-binding protein N1/N2 OS=Xenopus laevis OX=8355 PE=1 SV=3	PF04995//PF00515//PF13176//PF13181	Heme exporter protein D (CcmD)//Tetratricopeptide repeat//Tetratricopeptide repeat//Tetratricopeptide repeat	GO:0015886//GO:0017004	heme transport//cytochrome complex assembly	GO:0005515	protein binding	GO:0016021	integral component of membrane	--	--
2-3.c43343_1_2454	1072272518	XP_018422070.1	2291	1.1e-254	PREDICTED: histone-binding protein RBBP4 isoform X2 [Nanorana parkeri]	XM_018566568.1	XM_018566568	1027	0	PREDICTED: Nanorana parkeri RB binding protein 4, chromatin remodeling factor (RBBP4), transcript variant X2, mRNA	K10752	RBBP4, HAT2, CAF1, MIS16	histone-binding protein RBBP4	http://www.genome.jp/dbget-bin/www_bget?ko:K10752	Q5M7K4	2277	6.3e-255	Histone-binding protein RBBP4 OS=Xenopus tropicalis OX=8364 GN=rbbp4 PE=2 SV=3	PF04451//PF00400	Large eukaryotic DNA virus major capsid protein//WD domain, G-beta repeat	--	--	GO:0005515//GO:0005198	protein binding//structural molecule activity	--	--	KOG0264	Nucleosome remodeling factor, subunit CAF1/NURF55/MSI1
1-2.c2953_19_1723	1069332206	XP_018105131.1	2247	9.4e-250	PREDICTED: histone-binding protein RBBP7 isoform X1 [Xenopus laevis]	XM_018561708.1	XM_018561708	865	0	PREDICTED: Nanorana parkeri RB binding protein 7, chromatin remodeling factor (RBBP7), transcript variant X2, mRNA	K11659	RBBP7	histone-binding protein RBBP7	http://www.genome.jp/dbget-bin/www_bget?ko:K11659	Q8AVH1	2237	1.9e-250	Histone-binding protein RBBP7 OS=Xenopus laevis OX=8355 GN=rbbp7 PE=2 SV=1	PF04451//PF00400	Large eukaryotic DNA virus major capsid protein//WD domain, G-beta repeat	--	--	GO:0005515//GO:0005198	protein binding//structural molecule activity	--	--	KOG0264	Nucleosome remodeling factor, subunit CAF1/NURF55/MSI1
2-3.c11637_6_2675	1072270370	XP_018420897.1	3152	0	PREDICTED: histone-lysine N-methyltransferase EZH2 [Nanorana parkeri]	XM_018565395.1	XM_018565395	1633	0	PREDICTED: Nanorana parkeri enhancer of zeste 2 polycomb repressive complex 2 subunit (EZH2), mRNA	K11430	EZH2	histone-lysine N-methyltransferase EZH2	http://www.genome.jp/dbget-bin/www_bget?ko:K11430	Q28D84	3095	0	Histone-lysine N-methyltransferase EZH2 OS=Xenopus tropicalis OX=8364 GN=ezh2 PE=2 SV=1	PF02724//PF11616//PF00856	CDC45-like protein//WD repeat binding protein EZH2//SET domain	GO:0006554//GO:0006270//GO:0006479	lysine catabolic process//DNA replication initiation//protein methylation	GO:0018024//GO:0005515	histone-lysine N-methyltransferase activity//protein binding	--	--	KOG1079	Transcriptional repressor EZH1
1-2.c2043_25_1577	1072246994	XP_018408225.1	1214	5.2e-130	PREDICTED: homeobox protein DLX-3 [Nanorana parkeri]	XM_018552723.1	XM_018552723	445	0	PREDICTED: Nanorana parkeri distal-less homeobox 3 (DLX3), mRNA	K09315	DLX3	homeobox protein DLX3	http://www.genome.jp/dbget-bin/www_bget?ko:K09315	P53774	1035	4.2e-111	Homeobox protein DLL-2 OS=Xenopus laevis OX=8355 GN=dll2 PE=2 SV=1	PF00046//PF05920	Homeodomain//Homeobox KN domain	GO:0006355	regulation of transcription, DNA-templated	GO:0003677	DNA binding	--	--	KOG0850	Transcription factor DLX and related proteins with LIM Zn-binding and HOX domains
1-2.c3988_1_1786	1072258105	XP_018414238.1	1487	1.3e-161	PREDICTED: homeobox protein Mohawk isoform X1 [Nanorana parkeri]	XM_018558736.1	XM_018558736	587	0	PREDICTED: Nanorana parkeri mohawk homeobox (MKX), transcript variant X1, mRNA	--	--	--	--	Q8IYA7	1247	1.3e-135	Homeobox protein Mohawk OS=Homo sapiens OX=9606 GN=MKX PE=2 SV=2	PF05920//PF00046	Homeobox KN domain//Homeodomain	GO:0006355	regulation of transcription, DNA-templated	GO:0003677	DNA binding	--	--	KOG0773	Transcription factor MEIS1 and related HOX domain proteins
2-3.c40838_1_2001	1072239948	XP_018408923.1	1129	4.8e-120	PREDICTED: homeobox protein TGIF1 [Nanorana parkeri]	XM_018553421.1	XM_018553421	474	0	PREDICTED: Nanorana parkeri TGFB induced factor homeobox 1 (TGIF1), mRNA	K19383	TGIF1	homeobox protein TGIF1	http://www.genome.jp/dbget-bin/www_bget?ko:K19383	Q5IS58	874	2.5e-92	Homeobox protein TGIF1 OS=Pan troglodytes OX=9598 GN=TGIF1 PE=2 SV=1	PF00046//PF05920	Homeodomain//Homeobox KN domain	GO:0006355	regulation of transcription, DNA-templated	GO:0003677	DNA binding	--	--	--	--
2-3.c52819_1_2652	847156738	XP_012824440.1	1886	1.1e-207	PREDICTED: host cell factor 1 isoform X1 [Xenopus tropicalis]	XM_018560717.1	XM_018560717	647	0	PREDICTED: Nanorana parkeri host cell factor C1 (HCFC1), mRNA	K14966	HCFC	host cell factor	http://www.genome.jp/dbget-bin/www_bget?ko:K14966	P51610	1859	2e-206	Host cell factor 1 OS=Homo sapiens OX=9606 GN=HCFC1 PE=1 SV=2	PF01344//PF07646	Kelch motif//Kelch motif	--	--	GO:0005515	protein binding	--	--	KOG4152	Host cell transcription factor HCFC1
1-2.c18425_1_1898	637333625	XP_008115126.1	1687	8.9e-185	PREDICTED: hyaluronan synthase 2 [Anolis carolinensis]	XM_018553339.1	XM_018553339	996	0	PREDICTED: Nanorana parkeri hyaluronan synthase 2 (HAS2), mRNA	K00752	hasA	hyaluronan synthase	http://www.genome.jp/dbget-bin/www_bget?ko:K00752	O97711	1664	5.9e-184	Hyaluronan synthase 2 OS=Bos taurus OX=9913 GN=HAS2 PE=2 SV=1	PF13506//PF04906//PF04347	Glycosyl transferase family 21//Tweety//Flagellar biosynthesis protein, FliO	GO:0044781	bacterial-type flagellum organization	GO:0016757	transferase activity, transferring glycosyl groups	GO:0016021	integral component of membrane	--	--
3-6.c16751_1_3537	1072271776	XP_018421665.1	2356	4.4e-262	PREDICTED: hypoxia up-regulated protein 1 isoform X1 [Nanorana parkeri]	XM_018566165.1	XM_018566165	1067	0	PREDICTED: Nanorana parkeri hypoxia up-regulated 1 (HYOU1), transcript variant X3, mRNA	K09486	HYOU1	hypoxia up-regulated 1	http://www.genome.jp/dbget-bin/www_bget?ko:K09486	Q0VA61	2334	2.2e-261	Hypoxia up-regulated protein 1 (Fragment) OS=Xenopus tropicalis OX=8364 GN=hyou1 PE=2 SV=2	PF04542	Sigma-70 region 2	GO:0006355//GO:0006352	regulation of transcription, DNA-templated//DNA-templated transcription, initiation	GO:0003700	DNA-binding transcription factor activity	GO:0005667	transcription regulator complex	KOG0104	Molecular chaperones GRP170/SIL1, HSP70 superfamily
2-3.c36142_1_2435	1072265032	XP_018418009.1	1439	6.5e-156	PREDICTED: hypoxia-inducible factor 1-alpha inhibitor [Nanorana parkeri]	XM_018562507.1	XM_018562507	517	0	PREDICTED: Nanorana parkeri hypoxia inducible factor 1 alpha subunit inhibitor (HIF1AN), mRNA	K18055	HIF1AN	hypoxia-inducible factor 1-alpha inhibitor (HIF hydroxylase)	http://www.genome.jp/dbget-bin/www_bget?ko:K18055	Q9NWT6	1376	1.9e-150	Hypoxia-inducible factor 1-alpha inhibitor OS=Homo sapiens OX=9606 GN=HIF1AN PE=1 SV=2	--	--	--	--	--	--	--	--	KOG2132	Uncharacterized conserved protein, contains JmjC domain
2-3.c11580_5_2105	1072271691	XP_018421618.1	466	3.8e-43	PREDICTED: immediate early response gene 2 protein [Nanorana parkeri]	--	--	--	--	--	--	--	--	--	Q9BTL4	135	1.3e-06	Immediate early response gene 2 protein OS=Homo sapiens OX=9606 GN=IER2 PE=1 SV=1	--	--	--	--	--	--	--	--	--	--
2-3.c20967_1_2434	1049229806	XP_017553308.1	184	2.2e-10	PREDICTED: immunoglobulin-like and fibronectin type III domain-containing protein 1 isoform X1 [Pygocentrus nattereri]	--	--	--	--	--	--	--	--	--	--	--	--	--	PF06112	Gammaherpesvirus capsid protein	--	--	--	--	GO:0019028	viral capsid	--	--
2-3.c50110_1_4656	929255589	XP_014004126.1	2247	2.5e-249	PREDICTED: inosine-5'-monophosphate dehydrogenase 1b isoform X3 [Salmo salar]	XM_018560741.1	XM_018560741	1060	0	PREDICTED: Nanorana parkeri inosine-5'-monophosphate dehydrogenase 1 (LOC108790473), transcript variant X3, mRNA	K00088	IMPDH, guaB	IMP dehydrogenase	http://www.genome.jp/dbget-bin/www_bget?ko:K00088	F6S675	2308	3e-258	Inosine-5'-monophosphate dehydrogenase 1 OS=Xenopus tropicalis OX=8364 GN=impdh1 PE=3 SV=1	PF01180//PF00478//PF04309//PF04131//PF00218//PF01070//PF03060//PF01081//PF07927//PF01645//PF00977//PF01207	Dihydroorotate dehydrogenase//IMP dehydrogenase / GMP reductase domain//Glycerol-3-phosphate responsive antiterminator//Putative N-acetylmannosamine-6-phosphate epimerase//Indole-3-glycerol phosphate synthase//FMN-dependent dehydrogenase//Nitronate monooxygenase//KDPG and KHG aldolase//HicA toxin of bacterial toxin-antitoxin,//Conserved region in glutamate synthase//Histidine biosynthesis protein…	GO:0006355//GO:0006537//GO:0006040//GO:0000105//GO:0055114//GO:0006571//GO:0006807//GO:0009094//GO:0006051//GO:0000162//GO:0008033//GO:0006071	regulation of transcription, DNA-templated//glutamate biosynthetic process//amino sugar metabolic process//histidine biosynthetic process//oxidation-reduction process//tyrosine biosynthetic process//nitrogen compound metabolic process//L-phenylalanine biosynthetic process//N-acetylmannosamine metabolic process//tryptophan biosynthetic process//tRNA processing//glycerol metabolic process	GO:0050660//GO:0016491//GO:0016627//GO:0018580//GO:0003729//GO:0047465//GO:0017150//GO:0004425//GO:0003824//GO:0016638//GO:0016829//GO:0015930	flavin adenine dinucleotide binding//oxidoreductase activity//oxidoreductase activity, acting on the CH-CH group of donors//nitronate monooxygenase activity//mRNA binding//N-acylglucosamine-6-phosphate 2-epimerase activity//tRNA dihydrouridine synthase activity//indole-3-glycerol-phosphate synthase activity//catalytic activity//oxidoreductase activity, acting on the CH-NH2 group of donors//lyase …	GO:0005737	cytoplasm	KOG2550	IMP dehydrogenase/GMP reductase
2-3.c29402_2_2319	1024980609	XP_016311948.1	2413	7.1e-269	PREDICTED: inosine-5'-monophosphate dehydrogenase 1b isoform X3 [Sinocyclocheilus anshuiensis]	XM_018560738.1	XM_018560738	1049	0	PREDICTED: Nanorana parkeri inosine-5'-monophosphate dehydrogenase 1 (LOC108790473), transcript variant X1, mRNA	K00088	IMPDH, guaB	IMP dehydrogenase	http://www.genome.jp/dbget-bin/www_bget?ko:K00088	F6S675	2467	5.5e-277	Inosine-5'-monophosphate dehydrogenase 1 OS=Xenopus tropicalis OX=8364 GN=impdh1 PE=3 SV=1	PF01645//PF00977//PF01207//PF01070//PF00218//PF03060//PF01081//PF07927//PF00478//PF04309//PF04131//PF01180	Conserved region in glutamate synthase//Histidine biosynthesis protein//Dihydrouridine synthase (Dus)//FMN-dependent dehydrogenase//Indole-3-glycerol phosphate synthase//Nitronate monooxygenase//KDPG and KHG aldolase//HicA toxin of bacterial toxin-antitoxin,//IMP dehydrogenase / GMP reductase domain//Glycerol-3-phosphate responsive antiterminator//Putative N-acetylmannosamine-6-phosphate epimeras…	GO:0006051//GO:0009094//GO:0000162//GO:0008033//GO:0006071//GO:0006355//GO:0006537//GO:0006040//GO:0000105//GO:0055114//GO:0006571//GO:0006807	N-acetylmannosamine metabolic process//L-phenylalanine biosynthetic process//tryptophan biosynthetic process//tRNA processing//glycerol metabolic process//regulation of transcription, DNA-templated//glutamate biosynthetic process//amino sugar metabolic process//histidine biosynthetic process//oxidation-reduction process//tyrosine biosynthetic process//nitrogen compound metabolic process	GO:0016638//GO:0003824//GO:0016829//GO:0015930//GO:0050660//GO:0016491//GO:0016627//GO:0003729//GO:0018580//GO:0004425//GO:0017150//GO:0047465	oxidoreductase activity, acting on the CH-NH2 group of donors//catalytic activity//lyase activity//glutamate synthase activity//flavin adenine dinucleotide binding//oxidoreductase activity//oxidoreductase activity, acting on the CH-CH group of donors//mRNA binding//nitronate monooxygenase activity//indole-3-glycerol-phosphate synthase activity//tRNA dihydrouridine synthase activity//N-acylglucosa…	GO:0005737	cytoplasm	KOG2550	IMP dehydrogenase/GMP reductase
2-3.c36731_1_1975	667308616	XP_008583783.1	2213	9.7e-246	PREDICTED: integrator complex subunit 10 [Galeopterus variegatus]	XM_018576859.1	XM_018576859	661	0	PREDICTED: Nanorana parkeri integrator complex subunit 10 (INTS10), transcript variant X2, mRNA	K13147	INTS10	integrator complex subunit 10	http://www.genome.jp/dbget-bin/www_bget?ko:K13147	Q9NVR2	1548	1.8e-170	Integrator complex subunit 10 OS=Homo sapiens OX=9606 GN=INTS10 PE=1 SV=2	--	--	--	--	--	--	--	--	--	--
2-3.c46068_1_2332	1072247247	XP_018408354.1	1650	2.1e-180	PREDICTED: integrin alpha-11 [Nanorana parkeri]	XM_018552852.1	XM_018552852	666	0	PREDICTED: Nanorana parkeri integrin subunit alpha 11 (ITGA11), mRNA	K06587	ITGA11	integrin alpha 11	http://www.genome.jp/dbget-bin/www_bget?ko:K06587	P61622	1257	1.1e-136	Integrin alpha-11 OS=Mus musculus OX=10090 GN=Itga11 PE=1 SV=1	PF15686	Lysine-rich CEACAM1 co-isolated protein family	GO:0043123//GO:0043066//GO:0045766	positive regulation of I-kappaB kinase/NF-kappaB signaling//negative regulation of apoptotic process//positive regulation of angiogenesis	--	--	--	--	--	--
2-3.c20165_1_2210	1072242888	XP_018424434.1	812	3e-83	PREDICTED: integrin alpha-5 [Nanorana parkeri]	XM_018568932.1	XM_018568932	310	1.21949e-158	PREDICTED: Nanorana parkeri integrin subunit alpha 5 (ITGA5), mRNA	K06484	ITGA5, CD49e	integrin alpha 5	http://www.genome.jp/dbget-bin/www_bget?ko:K06484	Q06274	735	3.6e-76	Integrin alpha-5 OS=Xenopus laevis OX=8355 GN=itga5 PE=2 SV=1	PF07886//PF15686	BA14K-like protein//Lysine-rich CEACAM1 co-isolated protein family	GO:0045766//GO:0043066//GO:0043123//GO:0009405	positive regulation of angiogenesis//negative regulation of apoptotic process//positive regulation of I-kappaB kinase/NF-kappaB signaling//pathogenesis	--	--	--	--	--	--
2-3.c31384_1_2615	1072263415	XP_018417124.1	836	6.1e-86	PREDICTED: interferon-inducible double-stranded RNA-dependent protein kinase activator A [Nanorana parkeri]	XM_018561622.1	XM_018561622	445	0	PREDICTED: Nanorana parkeri protein activator of interferon induced protein kinase EIF2AK2 (PRKRA), mRNA	K18420	TARBP2	RISC-loading complex subunit TARBP2	http://www.genome.jp/dbget-bin/www_bget?ko:K18420	Q91836	752	4.7e-78	Interferon-inducible double-stranded RNA-dependent protein kinase activator A homolog B OS=Xenopus laevis OX=8355 GN=prkra-b PE=1 SV=1	--	--	--	--	--	--	--	--	--	--
1-2.c32575_2_1222	1072287624	XP_018430272.1	1192	1.5e-127	PREDICTED: jmjC domain-containing protein 8 [Nanorana parkeri]	XM_031595353.1	XM_031595353	230	2.0644e-114	PREDICTED: Phasianus colchicus jumonji domain containing 8 (JMJD8), mRNA	--	--	--	--	Q96S16	1029	1.7e-110	JmjC domain-containing protein 8 OS=Homo sapiens OX=9606 GN=JMJD8 PE=1 SV=2	PF00190	Cupin	--	--	GO:0045735	nutrient reservoir activity	--	--	KOG2131	Uncharacterized conserved protein, contains JmjC domain
1-2.c7476_1_2657	1072248285	XP_018408917.1	1294	4.7e-139	PREDICTED: kazal-type serine protease inhibitor domain-containing protein 1 [Nanorana parkeri]	XM_018553415.1	XM_018553415	407	0	PREDICTED: Nanorana parkeri Kazal type serine peptidase inhibitor domain 1 (KAZALD1), mRNA	--	--	--	--	Q96I82	948	8.7e-101	Kazal-type serine protease inhibitor domain-containing protein 1 OS=Homo sapiens OX=9606 GN=KAZALD1 PE=1 SV=1	PF07648//PF00219//PF00050	Kazal-type serine protease inhibitor domain//Insulin-like growth factor binding protein//Kazal-type serine protease inhibitor domain	GO:0001558	regulation of cell growth	GO:0005515//GO:0005520	protein binding//insulin-like growth factor binding	GO:0005576//GO:0016942	extracellular region//insulin-like growth factor binding protein complex	--	--
3-6.c14828_1_2771	1072248285	XP_018408917.1	1294	4.9e-139	PREDICTED: kazal-type serine protease inhibitor domain-containing protein 1 [Nanorana parkeri]	XM_018553415.1	XM_018553415	403	0	PREDICTED: Nanorana parkeri Kazal type serine peptidase inhibitor domain 1 (KAZALD1), mRNA	--	--	--	--	Q96I82	948	9.2e-101	Kazal-type serine protease inhibitor domain-containing protein 1 OS=Homo sapiens OX=9606 GN=KAZALD1 PE=1 SV=1	PF00050//PF00219//PF07648//PF07829//PF15925	Kazal-type serine protease inhibitor domain//Insulin-like growth factor binding protein//Kazal-type serine protease inhibitor domain//Alpha-A conotoxin PIVA-like protein//SOSS complex subunit C	GO:0009405//GO:0006281//GO:0007165//GO:0006974//GO:0001558//GO:0007268	pathogenesis//DNA repair//signal transduction//cellular response to DNA damage stimulus//regulation of cell growth//chemical synaptic transmission	GO:0005515//GO:0030550//GO:0005520	protein binding//acetylcholine receptor inhibitor activity//insulin-like growth factor binding	GO:0070876//GO:0005634//GO:0016942//GO:0005576	SOSS complex//nucleus//insulin-like growth factor binding protein complex//extracellular region	--	--
3-6.c16532_1_2911	1072253485	XP_018411742.1	2224	7.4e-247	PREDICTED: KDEL motif-containing protein 2 isoform X1 [Nanorana parkeri]	XM_018556240.1	XM_018556240	611	0	PREDICTED: Nanorana parkeri KDEL motif containing 2 (KDELC2), transcript variant X1, mRNA	--	--	--	--	G5E897	1974	1e-219	Protein O-glucosyltransferase 3 OS=Mus musculus OX=10090 GN=Poglut3 PE=1 SV=1	PF06888	Putative Phosphatase	--	--	GO:0016791	phosphatase activity	--	--	KOG2458	Endoplasmic reticulum protein EP58, contains filamin rod domain and KDEL motif
2-3.c13124_6_2330	1072276910	XP_018424436.1	1426	2e-154	PREDICTED: keratin, type II cytoskeletal 5-like isoform X3 [Nanorana parkeri]	XM_018568931.1	XM_018568931	533	0	PREDICTED: Nanorana parkeri keratin, type II cytoskeletal 5-like (LOC108797349), transcript variant X1, mRNA	K07605	KRT2	type II keratin, basic	http://www.genome.jp/dbget-bin/www_bget?ko:K07605	P50446	1391	3.3e-152	Keratin, type II cytoskeletal 6A OS=Mus musculus OX=10090 GN=Krt6a PE=1 SV=3	PF10473//PF08988//PF13851//PF07464//PF07926//PF04513	Leucine-rich repeats of kinetochore protein Cenp-F/LEK1//Type III secretion system, cytoplasmic E component of needle//Growth-arrest specific micro-tubule binding//Apolipophorin-III precursor (apoLp-III)//TPR/MLP1/MLP2-like protein//Baculovirus polyhedron envelope protein, PEP, C terminus	GO:0006606//GO:0048870//GO:0006869//GO:0009405	protein import into nucleus//cell motility//lipid transport//pathogenesis	GO:0005198//GO:0008134//GO:0042803//GO:0070840//GO:0008289	structural molecule activity//transcription factor binding//protein homodimerization activity//dynein complex binding//lipid binding	GO:0019028//GO:0005576//GO:0005667//GO:0019031//GO:0031514	viral capsid//extracellular region//transcription regulator complex//viral envelope//motile cilium	--	--
3-6.c17695_3_2819	1072258792	XP_018414607.1	2404	9.6e-268	PREDICTED: kinesin-like protein KIF22 [Nanorana parkeri]	XM_018559105.1	XM_018559105	723	0	PREDICTED: Nanorana parkeri kinesin family member 22 (KIF22), mRNA	K10403	KIF22	kinesin family member 22	http://www.genome.jp/dbget-bin/www_bget?ko:K10403	Q6P3R1	2295	5.9e-257	Kinesin-like protein KIF22 OS=Xenopus tropicalis OX=8364 GN=kif22 PE=2 SV=1	PF16331//PF06514//PF00225//PF16796	TolA binding protein trimerisation//Photosystem II 12 kDa extrinsic protein (PsbU)//Kinesin motor domain//Microtubule binding	GO:0007017//GO:0042549//GO:0015979//GO:0070206//GO:0007018	microtubule-based process//photosystem II stabilization//photosynthesis//protein trimerization//microtubule-based movement	GO:0005524//GO:0003777//GO:0008017	ATP binding//microtubule motor activity//microtubule binding	GO:0005874//GO:0009523//GO:0045298//GO:0019898//GO:0009654	microtubule//photosystem II//tubulin complex//extrinsic component of membrane//photosystem II oxygen evolving complex	KOG0242	Kinesin-like protein
2-3.c7316_6_2262	1072281740	XP_018427062.1	2109	1.2e-233	PREDICTED: lamin [Nanorana parkeri]	XM_018571560.1	XM_018571560	988	0	PREDICTED: Nanorana parkeri lamin A/C (LMNA), mRNA	K12641	LMNA	lamin A/C	http://www.genome.jp/dbget-bin/www_bget?ko:K12641	P11048	1925	3.8e-214	Lamin-A OS=Xenopus laevis OX=8355 GN=lmna PE=2 SV=1	PF07989//PF03367//PF02535//PF10473	Centrosomin N-terminal motif 1//ZPR1 zinc-finger domain//ZIP Zinc transporter//Leucine-rich repeats of kinetochore protein Cenp-F/LEK1	GO:0055085//GO:0030001	transmembrane transport//metal ion transport	GO:0042803//GO:0008134//GO:0070840//GO:0046873//GO:0008270	protein homodimerization activity//transcription factor binding//dynein complex binding//metal ion transmembrane transporter activity//zinc ion binding	GO:0005667//GO:0005815//GO:0016020	transcription regulator complex//microtubule organizing center//membrane	KOG0977	Nuclear envelope protein lamin, intermediate filament superfamily
2-3.c50305_1_2137	1072243440	XP_018427169.1	751	3.5e-76	PREDICTED: LDLR chaperone MESD [Nanorana parkeri]	XM_018571667.1	XM_018571667	286	2.59018e-145	PREDICTED: Nanorana parkeri mesoderm development candidate 2 (MESDC2), mRNA	--	--	--	--	Q5ZKK4	712	1.6e-73	LRP chaperone MESD OS=Gallus gallus OX=9031 GN=mesd PE=2 SV=2	PF10185	Chaperone for wingless signalling and trafficking of LDL receptor	GO:0006457	protein folding	--	--	--	--	KOG4357	Uncharacterized conserved protein (involved in mesoderm differentiation in humans)
1-2.c3274_1_1526	1072258085	XP_018414226.1	657	2e-65	PREDICTED: LETM1 and EF-hand domain-containing protein 1, mitochondrial [Nanorana parkeri]	XM_018558724.1	XM_018558724	345	2.9226e-178	PREDICTED: Nanorana parkeri leucine zipper and EF-hand containing transmembrane protein 1 (LETM1), mRNA	K17800	LETM1, MDM38	LETM1 and EF-hand domain-containing protein 1, mitochondrial	http://www.genome.jp/dbget-bin/www_bget?ko:K17800	Q0VA06	622	3.2e-63	Mitochondrial proton/calcium exchanger protein OS=Xenopus tropicalis OX=8364 GN=letm1 PE=2 SV=1	PF00036//PF13405//PF13202//PF02932//PF13499//PF06729//PF15898	EF hand//EF-hand domain//EF hand//Neurotransmitter-gated ion-channel transmembrane region//EF-hand domain pair//Kinetochore component, CENP-R//cGMP-dependent protein kinase interacting domain	GO:0006811//GO:0034080//GO:0006355	ion transport//CENP-A containing nucleosome assembly//regulation of transcription, DNA-templated	GO:0005509//GO:0019901	calcium ion binding//protein kinase binding	GO:0016021	integral component of membrane	KOG1043	Ca2+-binding transmembrane protein LETM1/MRS7
2-3.c12271_6_2335	1072245246	XP_018432018.1	2770	2.7e-310	PREDICTED: leucine-rich repeat and calponin homology domain-containing protein 3 [Nanorana parkeri]	XM_018576516.1	XM_018576516	758	0	PREDICTED: Nanorana parkeri leucine rich repeats and calponin homology domain containing 3 (LRCH3), mRNA	--	--	--	--	Q96II8	2156	6.4e-241	DISP complex protein LRCH3 OS=Homo sapiens OX=9606 GN=LRCH3 PE=1 SV=2	PF13855//PF00560//PF13516//PF00307	Leucine rich repeat//Leucine Rich Repeat//Leucine Rich repeat//Calponin homology (CH) domain	--	--	GO:0005515	protein binding	--	--	KOG0619	FOG: Leucine rich repeat
2-3.c30340_1_2648	1072243846	XP_018429067.1	2710	3e-303	PREDICTED: leucine-rich repeat and WD repeat-containing protein 1 [Nanorana parkeri]	XM_018573565.1	XM_018573565	257	4.23258e-129	PREDICTED: Nanorana parkeri leucine rich repeats and WD repeat domain containing 1 (LRWD1), mRNA	--	--	--	--	Q6GM71	2250	9.2e-252	Leucine-rich repeat and WD repeat-containing protein 1 OS=Xenopus laevis OX=8355 GN=lrwd1 PE=2 SV=1	PF13516//PF00560//PF00400//PF13855	Leucine Rich repeat//Leucine Rich Repeat//WD domain, G-beta repeat//Leucine rich repeat	--	--	GO:0005515	protein binding	--	--	KOG0619	FOG: Leucine rich repeat
2-3.c2484_23_2508	1072249507	XP_018409585.1	549	1.1e-52	PREDICTED: leucine-rich repeat-containing protein 59 [Nanorana parkeri]	XM_002719292.3	XM_002719292	122	4.45759e-54	PREDICTED: Oryctolagus cuniculus leucine rich repeat containing 59 (LRRC59), mRNA	--	--	--	--	Q8AVS8	504	2.5e-49	Leucine-rich repeat-containing protein 59 OS=Xenopus laevis OX=8355 GN=lrrc59 PE=2 SV=1	PF02932//PF01080//PF11744//PF03666//PF02724//PF06459//PF10152//PF13855//PF15077//PF02862//PF12090//PF01496//PF03839	Neurotransmitter-gated ion-channel transmembrane region//Presenilin//Aluminium activated malate transporter//Nitrogen Permease regulator of amino acid transport activity 3//CDC45-like protein//Ryanodine Receptor TM 4-6//Subunit CCDC53 of WASH complex//Leucine rich repeat//Membrane-anchored junction protein//DDHD domain//Spt20 family//V-type ATPase 116kDa subunit family//Translocation protein Sec62	GO:1902600//GO:0015031//GO:0034198//GO:0032007//GO:0016485//GO:0006874//GO:0015743//GO:0006811//GO:0006270//GO:0006816	proton transmembrane transport//protein transport//cellular response to amino acid starvation//negative regulation of TOR signaling//protein processing//cellular calcium ion homeostasis//malate transport//ion transport//DNA replication initiation//calcium ion transport	GO:0003712//GO:0015078//GO:0005515//GO:0046872//GO:0005219//GO:0003677//GO:0004190	transcription coregulator activity//proton transmembrane transporter activity//protein binding//metal ion binding//ryanodine-sensitive calcium-release channel activity//DNA binding//aspartic-type endopeptidase activity	GO:0016021//GO:0030176//GO:0000124//GO:0005667//GO:0033179//GO:0071203//GO:0005622	integral component of membrane//integral component of endoplasmic reticulum membrane//SAGA complex//transcription regulator complex//proton-transporting V-type ATPase, V0 domain//WASH complex//intracellular	KOG0619	FOG: Leucine rich repeat
2-3.c60474_1_2638	1072246112	XP_018432487.1	1629	6.6e-178	PREDICTED: LIM/homeobox protein Lhx6 [Nanorana parkeri]	XM_018576985.1	XM_018576985	682	0	PREDICTED: Nanorana parkeri LIM homeobox 6 (LHX6), mRNA	K09375	LHX6_8	LIM homeobox protein 6/8	http://www.genome.jp/dbget-bin/www_bget?ko:K09375	Q9UPM6	1517	9e-167	LIM/homeobox protein Lhx6 OS=Homo sapiens OX=9606 GN=LHX6 PE=1 SV=2	PF00046//PF05920//PF01258	Homeodomain//Homeobox KN domain//Prokaryotic dksA/traR C4-type zinc finger	GO:0006355	regulation of transcription, DNA-templated	GO:0008270//GO:0003677	zinc ion binding//DNA binding	--	--	KOG0490	Transcription factor, contains HOX domain
2-3.c9019_1_1879	1072261810	XP_018416251.1	387	4.9e-34	PREDICTED: lipase maturation factor 2 [Nanorana parkeri]	--	--	--	--	--	--	--	--	--	Q0P4Y8	312	3.4e-27	Lipase maturation factor 2 OS=Xenopus tropicalis OX=8364 GN=lmf2 PE=2 SV=1	PF04103	CD20-like family	--	--	--	--	GO:0016021	integral component of membrane	--	--
2-3.c5797_3_2470	1072261810	XP_018416251.1	2663	7.8e-298	PREDICTED: lipase maturation factor 2 [Nanorana parkeri]	XM_017504934.1	XM_017504934	65	2.1297e-22	PREDICTED: Cebus capucinus imitator lipase maturation factor 2 (LMF2), transcript variant X2, mRNA	--	--	--	--	Q0P4Y8	2507	1.3e-281	Lipase maturation factor 2 OS=Xenopus tropicalis OX=8364 GN=lmf2 PE=2 SV=1	--	--	--	--	--	--	--	--	--	--
2-3.c9862_1_2523	1072245062	XP_018431916.1	2161	1.3e-239	PREDICTED: lipoma-preferred partner [Nanorana parkeri]	XM_018576414.1	XM_018576414	483	0	PREDICTED: Nanorana parkeri LIM domain containing preferred translocation partner in lipoma (LPP), mRNA	K16676	LPP	lipoma-prefererred partner	http://www.genome.jp/dbget-bin/www_bget?ko:K16676	Q5F464	1728	3e-191	Lipoma-preferred partner homolog OS=Gallus gallus OX=9031 GN=LPP PE=2 SV=1	PF05087	Rotavirus VP2 protein	--	--	GO:0003723	RNA binding	GO:0019013	viral nucleocapsid	KOG1701	Focal adhesion adaptor protein Paxillin and related LIM proteins
1-2.c5702_1_1494	1072287730	XP_018430330.1	746	9.2e-76	PREDICTED: LOW QUALITY PROTEIN: ATPase family AAA domain-containing protein 5 [Nanorana parkeri]	--	--	--	--	--	--	--	--	--	Q96QE3	317	7.2e-28	ATPase family AAA domain-containing protein 5 OS=Homo sapiens OX=9606 GN=ATAD5 PE=1 SV=4	--	--	--	--	--	--	--	--	--	--
2-3.c36324_1_2233	1072272248	XP_018421924.1	2172	6.1e-241	PREDICTED: LOW QUALITY PROTEIN: cell division control protein 6 homolog [Nanorana parkeri]	XM_018566422.1	XM_018566422	456	0	PREDICTED: Nanorana parkeri cell division cycle 6 (CDC6), mRNA	K02213	CDC6	cell division control protein 6	http://www.genome.jp/dbget-bin/www_bget?ko:K02213	Q99741	1658	3.5e-183	Cell division control protein 6 homolog OS=Homo sapiens OX=9606 GN=CDC6 PE=1 SV=1	PF00158//PF14532//PF00004//PF07728//PF06309//PF00931//PF06414//PF01443//PF01637	Sigma-54 interaction domain//Sigma-54 interaction domain//ATPase family associated with various cellular activities (AAA)//AAA domain (dynein-related subfamily)//Torsin//NB-ARC domain//Zeta toxin//Viral (Superfamily 1) RNA helicase//ATPase domain predominantly from Archaea	GO:0006355	regulation of transcription, DNA-templated	GO:0043531//GO:0016301//GO:0005524//GO:0016887//GO:0008134	ADP binding//kinase activity//ATP binding//ATPase activity//transcription factor binding	GO:0005667	transcription regulator complex	KOG2227	Pre-initiation complex, subunit CDC6, AAA+ superfamily ATPase
3-6.c8373_1_2924	1072260137	XP_018415340.1	1129	6.9e-120	PREDICTED: LOW QUALITY PROTEIN: procollagen C-endopeptidase enhancer 1-like [Nanorana parkeri]	--	--	--	--	--	--	--	--	--	O08628	869	1.4e-91	Procollagen C-endopeptidase enhancer 1 OS=Rattus norvegicus OX=10116 GN=Pcolce PE=1 SV=1	--	--	--	--	--	--	--	--	--	--
3-6.c5950_1_2990	686590965	XP_009271325.1	384	1.7e-33	PREDICTED: LOW QUALITY PROTEIN: R3H and coiled-coil domain-containing protein 1 [Aptenodytes forsteri]	--	--	--	--	--	--	--	--	--	Q8BSI6	263	2.6e-21	R3H and coiled-coil domain-containing protein 1 OS=Mus musculus OX=10090 GN=R3hcc1 PE=1 SV=3	--	--	--	--	--	--	--	--	--	--
2-3.c17347_1_1941	1072240076	XP_018409558.1	1952	1.7e-215	PREDICTED: LOW QUALITY PROTEIN: relaxin receptor 2 [Nanorana parkeri]	XM_018554056.1	XM_018554056	719	0	PREDICTED: Nanorana parkeri relaxin/insulin like family peptide receptor 2 (RXFP2), mRNA	K04307	RXFP2, LGR8	relaxin family peptide receptor 2	http://www.genome.jp/dbget-bin/www_bget?ko:K04307	Q5XM32	1591	1.7e-175	Relaxin receptor 2 OS=Canis lupus familiaris OX=9615 GN=RXFP2 PE=2 SV=1	PF00001//PF13855//PF00560//PF16006//PF13516	7 transmembrane receptor (rhodopsin family)//Leucine rich repeat//Leucine Rich Repeat//Nucleolar and spindle-associated protein//Leucine Rich repeat	GO:0000281//GO:0007186//GO:0000226//GO:0040001	mitotic cytokinesis//G protein-coupled receptor signaling pathway//microtubule cytoskeleton organization//establishment of mitotic spindle localization	GO:0005515//GO:0004930	protein binding//G protein-coupled receptor activity	GO:0016021//GO:0005819//GO:0005874	integral component of membrane//spindle//microtubule	--	--
2-3.c9127_1_2021	1072254228	XP_018412150.1	2192	2.6e-243	PREDICTED: LOW QUALITY PROTEIN: small subunit processome component 20 homolog [Nanorana parkeri]	XM_018556648.1	XM_018556648	665	0	PREDICTED: Nanorana parkeri UTP20, small subunit processome component (UTP20), mRNA	K14772	UTP20	U3 small nucleolar RNA-associated protein 20	http://www.genome.jp/dbget-bin/www_bget?ko:K14772	O75691	1263	2e-137	Small subunit processome component 20 homolog OS=Homo sapiens OX=9606 GN=UTP20 PE=1 SV=3	--	--	--	--	--	--	--	--	KOG1823	DRIM (Down-regulated in metastasis)-like proteins
3-6.c3334_3_2865	1072275255	XP_018423551.1	3581	0	PREDICTED: LOW QUALITY PROTEIN: UDP-glucose:glycoprotein glucosyltransferase 2 [Nanorana parkeri]	XM_018568049.1	XM_018568049	788	0	PREDICTED: Nanorana parkeri UDP-glucose glycoprotein glucosyltransferase 2 (UGGT2), mRNA	K11718	HUGT	UDP-glucose:glycoprotein glucosyltransferase	http://www.genome.jp/dbget-bin/www_bget?ko:K11718	Q9NYU1	2686	2.7e-302	UDP-glucose:glycoprotein glucosyltransferase 2 OS=Homo sapiens OX=9606 GN=UGGT2 PE=1 SV=4	--	--	--	--	--	--	--	--	KOG1879	UDP-glucose:glycoprotein glucosyltransferase
2-3.c19756_4_2109	1072278724	XP_018425424.1	1527	3.5e-166	PREDICTED: LOW QUALITY PROTEIN: uncharacterized protein LOC108798195 [Nanorana parkeri]	XM_031892995.1	XM_031892995	98	8.20467e-41	PREDICTED: Xenopus tropicalis oocyte zinc finger protein XlCOF7.1-like (LOC116407552), transcript variant X1, mRNA	K09228	KRAB	KRAB domain-containing zinc finger protein	http://www.genome.jp/dbget-bin/www_bget?ko:K09228	P51523	1440	6.1e-158	Zinc finger protein 84 OS=Homo sapiens OX=9606 GN=ZNF84 PE=1 SV=2	PF00096//PF00130//PF07975	Zinc finger, C2H2 type//Phorbol esters/diacylglycerol binding domain (C1 domain)//TFIIH C1-like domain	GO:0035556//GO:0006281	intracellular signal transduction//DNA repair	GO:0003676//GO:0008270	nucleic acid binding//zinc ion binding	--	--	--	--
3-6.c2637_9_2881	1072268647	XP_018419964.1	3306	0	PREDICTED: lymphoid-specific helicase [Nanorana parkeri]	XM_018564462.1	XM_018564462	1043	0	PREDICTED: Nanorana parkeri helicase, lymphoid-specific (HELLS), mRNA	K19001	HELLS, DDM1	ATP-dependent DNA helicase	http://www.genome.jp/dbget-bin/www_bget?ko:K19001	Q9NRZ9	2857	0	Lymphoid-specific helicase OS=Homo sapiens OX=9606 GN=HELLS PE=1 SV=1	PF14619//PF00176	Snf2-ATP coupling, chromatin remodelling complex//SNF2 family N-terminal domain	--	--	GO:0005524//GO:0042393	ATP binding//histone binding	--	--	KOG0389	SNF2 family DNA-dependent ATPase
2-3.c35112_2_2242	1072255304	XP_018412729.1	1834	9.5e-202	PREDICTED: lysophosphatidic acid receptor 1 [Nanorana parkeri]	XM_018557227.1	XM_018557227	816	0	PREDICTED: Nanorana parkeri lysophosphatidic acid receptor 1 (LPAR1), mRNA	K04289	LPAR1, EDG2	lysophosphatidic acid receptor 1	http://www.genome.jp/dbget-bin/www_bget?ko:K04289	Q9PU16	1762	3e-195	Lysophosphatidic acid receptor 1-B OS=Xenopus laevis OX=8355 GN=lpar1-b PE=2 SV=1	PF13853//PF00001	Olfactory receptor//7 transmembrane receptor (rhodopsin family)	GO:0007608//GO:0007186//GO:0007187	sensory perception of smell//G protein-coupled receptor signaling pathway//G protein-coupled receptor signaling pathway, coupled to cyclic nucleotide second messenger	GO:0004930//GO:0004984	G protein-coupled receptor activity//olfactory receptor activity	GO:0016021	integral component of membrane	--	--
2-3.c35644_1_2373	1069380640	XP_018085275.1	1006	1e-105	PREDICTED: lysosome-associated membrane glycoprotein 2 isoform X3 [Xenopus laevis]	XM_018232044.1	XM_018232044	93	5.58617e-38	PREDICTED: Xenopus laevis lysosomal-associated membrane protein 2 S homeolog (lamp2.S), transcript variant X1, mRNA	K06528	LAMP1_2, CD107	lysosomal-associated membrane protein 1/2	http://www.genome.jp/dbget-bin/www_bget?ko:K06528	Q90617	763	2.2e-79	Lysosome-associated membrane glycoprotein 2 OS=Gallus gallus OX=9031 GN=LAMP2 PE=2 SV=1	PF01299//PF05827	Lysosome-associated membrane glycoprotein (Lamp)//Vacuolar ATP synthase subunit S1 (ATP6S1)	GO:0006119//GO:0015986//GO:1902600	oxidative phosphorylation//ATP synthesis coupled proton transport//proton transmembrane transport	GO:0046961//GO:0046933	proton-transporting ATPase activity, rotational mechanism//proton-transporting ATP synthase activity, rotational mechanism	GO:0033180//GO:0045259//GO:0016020	proton-transporting V-type ATPase, V1 domain//proton-transporting ATP synthase complex//membrane	--	--
1-2.c10762_3_1650	1069380642	XP_018085276.1	991	4e-104	PREDICTED: lysosome-associated membrane glycoprotein 2 isoform X4 [Xenopus laevis]	--	--	--	--	--	K06528	LAMP1_2, CD107	lysosomal-associated membrane protein 1/2	http://www.genome.jp/dbget-bin/www_bget?ko:K06528	Q90617	768	4e-80	Lysosome-associated membrane glycoprotein 2 OS=Gallus gallus OX=9031 GN=LAMP2 PE=2 SV=1	PF17097//PF05827//PF01299	Spindle pole body component//Vacuolar ATP synthase subunit S1 (ATP6S1)//Lysosome-associated membrane glycoprotein (Lamp)	GO:1902600//GO:0006119//GO:0015986	proton transmembrane transport//oxidative phosphorylation//ATP synthesis coupled proton transport	GO:0046933//GO:0046961	proton-transporting ATP synthase activity, rotational mechanism//proton-transporting ATPase activity, rotational mechanism	GO:0016020//GO:0045259//GO:0000775//GO:0033180	membrane//proton-transporting ATP synthase complex//chromosome, centromeric region//proton-transporting V-type ATPase, V1 domain	--	--
1-2.c3966_2_1467	1069340173	XP_018109389.1	250	2.9e-18	PREDICTED: macrosialin-like isoform X1 [Xenopus laevis]	--	--	--	--	--	--	--	--	--	P34810	141	1.8e-07	Macrosialin OS=Homo sapiens OX=9606 GN=CD68 PE=1 SV=2	PF01021//PF11837//PF09726//PF05827//PF01299	TYA transposon protein//Domain of unknown function (DUF3357)//Macoilin family//Vacuolar ATP synthase subunit S1 (ATP6S1)//Lysosome-associated membrane glycoprotein (Lamp)	GO:0005982//GO:0006119//GO:0005985//GO:1902600//GO:0006012//GO:0015986//GO:0023041	starch metabolic process//oxidative phosphorylation//sucrose metabolic process//proton transmembrane transport//galactose metabolic process//ATP synthesis coupled proton transport//neuronal signal transduction	GO:0003723//GO:0046961//GO:0004564//GO:0004575//GO:0046933	RNA binding//proton-transporting ATPase activity, rotational mechanism//beta-fructofuranosidase activity//sucrose alpha-glucosidase activity//proton-transporting ATP synthase activity, rotational mechanism	GO:0030867//GO:0005737//GO:0016020//GO:0045259//GO:0017177//GO:0033180	rough endoplasmic reticulum membrane//cytoplasm//membrane//proton-transporting ATP synthase complex//glucosidase II complex//proton-transporting V-type ATPase, V1 domain	--	--
2-3.c56556_1_2619	1072284560	XP_018428588.1	3721	0	PREDICTED: manganese-transporting ATPase 13A1 [Nanorana parkeri]	XM_018573086.1	XM_018573086	1242	0	PREDICTED: Nanorana parkeri ATPase 13A1 (ATP13A1), mRNA	K14950	ATP13A1	cation-transporting ATPase 13A1	http://www.genome.jp/dbget-bin/www_bget?ko:K14950	Q9HD20	3175	0	Manganese-transporting ATPase 13A1 OS=Homo sapiens OX=9606 GN=ATP13A1 PE=1 SV=2	PF01529	DHHC palmitoyltransferase	GO:0042967	obsolete acyl-carrier-protein biosynthetic process	GO:0016409	palmitoyltransferase activity	--	--	KOG0209	P-type ATPase
1-2.c14993_1_1290	1072285705	XP_018429221.1	1153	5e-123	PREDICTED: matrilin-4 [Nanorana parkeri]	--	--	--	--	--	--	--	--	--	O95460	870	4.7e-92	Matrilin-4 OS=Homo sapiens OX=9606 GN=MATN4 PE=1 SV=3	PF07645	Calcium-binding EGF domain	--	--	GO:0005509	calcium ion binding	--	--	--	--
2-3.c62444_3_2659	1072253291	XP_018411635.1	2477	3.1e-276	PREDICTED: matrix metalloproteinase-14 [Nanorana parkeri]	XM_018556133.1	XM_018556133	1087	0	PREDICTED: Nanorana parkeri matrix metallopeptidase 14 (MMP14), mRNA	K07763	MMP14	matrix metalloproteinase-14 (membrane-inserted)	http://www.genome.jp/dbget-bin/www_bget?ko:K07763	P50281	2209	5.2e-247	Matrix metalloproteinase-14 OS=Homo sapiens OX=9606 GN=MMP14 PE=1 SV=3	PF11857//PF01400//PF07998//PF00413	Domain of unknown function (DUF3377)//Astacin (Peptidase family M12A)//Peptidase family M54//Matrixin	GO:0006508	proteolysis	GO:0004222//GO:0008270//GO:0008233	metalloendopeptidase activity//zinc ion binding//peptidase activity	GO:0031012	extracellular matrix	--	--
1-2.c1939_23_1630	1072253704	XP_018411861.1	1974	4e-218	PREDICTED: matrix metalloproteinase-18-like isoform X3 [Nanorana parkeri]	XM_001366802.2	XM_001366802	87	8.22808e-35	PREDICTED: Monodelphis domestica macrophage metalloelastase (LOC100012514), mRNA	K01394	MMP3	matrix metalloproteinase-3 (stromelysin 1, progelatinase)	http://www.genome.jp/dbget-bin/www_bget?ko:K01394	O13065	1361	6.9e-149	Matrix metalloproteinase-18 OS=Xenopus laevis OX=8355 GN=mmp18 PE=2 SV=1	PF00413//PF01400	Matrixin//Astacin (Peptidase family M12A)	GO:0006508	proteolysis	GO:0008270//GO:0004222	zinc ion binding//metalloendopeptidase activity	GO:0031012	extracellular matrix	--	--
1-2.c29863_1_1741	1072276427	XP_018424178.1	1662	6.5e-182	PREDICTED: matrix metalloproteinase-23 [Nanorana parkeri]	XM_018568676.1	XM_018568676	598	0	PREDICTED: Nanorana parkeri matrix metallopeptidase 23B (MMP23B), mRNA	K08001	MMP23	matrix metalloproteinase-23 (CA-MMP)	http://www.genome.jp/dbget-bin/www_bget?ko:K08001	Q2TBM7	1275	6.9e-139	Matrix metalloproteinase-23 OS=Bos taurus OX=9913 GN=MMP23 PE=2 SV=1	PF00413//PF07998//PF01400	Matrixin//Peptidase family M54//Astacin (Peptidase family M12A)	GO:0006508	proteolysis	GO:0008233//GO:0008270//GO:0004222	peptidase activity//zinc ion binding//metalloendopeptidase activity	GO:0031012	extracellular matrix	KOG1565	Gelatinase A and related matrix metalloproteases
3-6.c8331_4_2874	1069325588	XP_018101754.1	3206	0	PREDICTED: metalloendopeptidase homolog PEX-like [Xenopus laevis]	XM_018562426.1	XM_018562426	876	0	PREDICTED: Nanorana parkeri phosphate regulating endopeptidase homolog, X-linked (PHEX), mRNA	K08636	PHEX	phosphate-regulating neutral endopeptidase	http://www.genome.jp/dbget-bin/www_bget?ko:K08636	P78562	2873	0	Phosphate-regulating neutral endopeptidase PHEX OS=Homo sapiens OX=9606 GN=PHEX PE=1 SV=1	PF01431//PF05649	Peptidase family M13//Peptidase family M13	GO:0006508	proteolysis	GO:0004222	metalloendopeptidase activity	--	--	KOG3624	M13 family peptidase
1-2.c21140_2_1375	1072247562	XP_018408526.1	1575	6.4e-172	PREDICTED: metalloprotease TIKI2 isoform X2 [Nanorana parkeri]	XM_018553024.1	XM_018553024	466	0	PREDICTED: Nanorana parkeri TraB domain containing 2B (TRABD2B), transcript variant X2, mRNA	--	--	--	--	P0DJQ9	1555	1.9e-171	Metalloprotease TIKI2 OS=Xenopus tropicalis OX=8364 GN=trabd2b PE=2 SV=1	--	--	--	--	--	--	--	--	--	--
2-3.c40236_1_2536	1072284892	XP_018428774.1	159	1.8e-07	PREDICTED: metalloproteinase inhibitor 1 [Nanorana parkeri]	--	--	--	--	--	--	--	--	--	--	--	--	--	PF03176//PF00965	MMPL family//Tissue inhibitor of metalloproteinase	--	--	GO:0008191	metalloendopeptidase inhibitor activity	GO:0016020	membrane	--	--
2-3.c55136_1_2289	1072241956	XP_018419635.1	150	1.8e-06	PREDICTED: metalloreductase STEAP1 [Nanorana parkeri]	--	--	--	--	--	--	--	--	--	--	--	--	--	PF00953	Glycosyl transferase family 4	GO:0006629//GO:0009252	lipid metabolic process//peptidoglycan biosynthetic process	GO:0008963	phospho-N-acetylmuramoyl-pentapeptide-transferase activity	GO:0016021	integral component of membrane	--	--
2-3.c41853_1_2607	1072272906	XP_018422282.1	2129	6.9e-236	PREDICTED: methyl-CpG-binding domain protein 5 [Nanorana parkeri]	XM_018566780.1	XM_018566780	1122	0	PREDICTED: Nanorana parkeri methyl-CpG binding domain protein 5 (MBD5), mRNA	--	--	--	--	B1AYB6	1784	9.9e-198	Methyl-CpG-binding domain protein 5 OS=Mus musculus OX=10090 GN=Mbd5 PE=2 SV=1	PF01429	Methyl-CpG binding domain	--	--	GO:0003677	DNA binding	GO:0042025	host cell nucleus	--	--
1-2.c27836_3_1480	1072248563	XP_018409066.1	768	2.5e-78	PREDICTED: methylosome protein 50-like [Nanorana parkeri]	XM_018559758.1	XM_018559758	369	0	PREDICTED: Nanorana parkeri WD repeat domain 77 (WDR77), mRNA	K13221	WDR77, MEP50	methylosome protein 50	http://www.genome.jp/dbget-bin/www_bget?ko:K13221	Q6NUD0	728	1.6e-75	Methylosome protein 50 OS=Xenopus laevis OX=8355 GN=wdr77 PE=1 SV=1	PF00400	WD domain, G-beta repeat	--	--	GO:0005515	protein binding	--	--	--	--
2-3.c32652_1_2606	1072275804	XP_018423846.1	367	1.4e-31	PREDICTED: mitochondrial fission regulator 1 [Nanorana parkeri]	--	--	--	--	--	--	--	--	--	Q9PTD5	291	1.3e-24	Mitochondrial fission regulator 1 OS=Gallus gallus OX=9031 GN=MTFR1 PE=1 SV=2	--	--	--	--	--	--	--	--	--	--
2-3.c53118_2_2556	1072275804	XP_018423846.1	984	3.9e-103	PREDICTED: mitochondrial fission regulator 1 [Nanorana parkeri]	XM_029591389.1	XM_029591389	58	1.7112e-18	PREDICTED: Rhinatrema bivittatum mitochondrial fission regulator 1 (MTFR1), transcript variant X2, mRNA	--	--	--	--	Q5RFN3	713	1.5e-73	Mitochondrial fission regulator 1 OS=Pongo abelii OX=9601 GN=MTFR1 PE=2 SV=1	--	--	--	--	--	--	--	--	--	--
1-2.c45197_1_1668	1072279197	XP_018425682.1	1479	1e-160	PREDICTED: mitofusin-2 [Nanorana parkeri]	XM_028512483.1	XM_028512483	414	0	PREDICTED: Phyllostomus discolor mitofusin 2 (MFN2), transcript variant X4, mRNA	K06030	MFN	mitofusin	http://www.genome.jp/dbget-bin/www_bget?ko:K06030	O95140	1363	4.1e-149	Mitofusin-2 OS=Homo sapiens OX=9606 GN=MFN2 PE=1 SV=3	PF04799	fzo-like conserved region	GO:0008053	mitochondrial fusion	GO:0003924	GTPase activity	GO:0005741//GO:0016021	mitochondrial outer membrane//integral component of membrane	KOG0448	Mitofusin 1 GTPase, involved in mitochondrila biogenesis
2-3.c3310_1_2257	1072244434	XP_018431573.1	2428	1.3e-270	PREDICTED: mitogen-activated protein kinase 6 [Nanorana parkeri]	XM_018576071.1	XM_018576071	1203	0	PREDICTED: Nanorana parkeri mitogen-activated protein kinase 6 (MAPK6), mRNA	K06855	MAPK4_6	mitogen-activated protein kinase 4/6	http://www.genome.jp/dbget-bin/www_bget?ko:K06855	Q5F3W3	2362	8e-265	Mitogen-activated protein kinase 6 OS=Gallus gallus OX=9031 GN=MAPK6 PE=2 SV=1	PF00069//PF07714//PF06003	Protein kinase domain//Protein tyrosine and serine/threonine kinase//Survival motor neuron protein (SMN)	GO:0006397//GO:0006468	mRNA processing//protein phosphorylation	GO:0005524//GO:0003723//GO:0004672	ATP binding//RNA binding//protein kinase activity	GO:0005737//GO:0005634	cytoplasm//nucleus	KOG0660	Mitogen-activated protein kinase
2-3.c4031_1_2523	1072280406	XP_018426341.1	2108	1.8e-233	PREDICTED: mitoguardin-2 [Nanorana parkeri]	XM_018570839.1	XM_018570839	489	0	PREDICTED: Nanorana parkeri mitoguardin 2 (MIGA2), mRNA	--	--	--	--	Q6GR21	2000	8.5e-223	Mitoguardin 2 OS=Xenopus laevis OX=8355 GN=miga2 PE=2 SV=1	PF10265	Mitoguardin	GO:0008053	mitochondrial fusion	--	--	--	--	KOG3831	Uncharacterized conserved protein
3-6.c11158_1_3113	1072260938	XP_018415773.1	1862	7.4e-205	PREDICTED: monocarboxylate transporter 10 [Nanorana parkeri]	XM_018560271.1	XM_018560271	543	0	PREDICTED: Nanorana parkeri solute carrier family 16 member 10 (SLC16A10), mRNA	K08187	SLC16A10	MFS transporter, MCP family, solute carrier family 16 (monocarboxylic acid transporters), member 10	http://www.genome.jp/dbget-bin/www_bget?ko:K08187	Q8TF71	1619	1.6e-178	Monocarboxylate transporter 10 OS=Homo sapiens OX=9606 GN=SLC16A10 PE=1 SV=1	PF01988//PF07690	VIT family//Major Facilitator Superfamily	GO:0030026//GO:0006828//GO:0055085	cellular manganese ion homeostasis//manganese ion transport//transmembrane transport	GO:0005384//GO:0022857	manganese ion transmembrane transporter activity//transmembrane transporter activity	--	--	--	--
2-3.c46465_1_2322	1072265659	XP_018418349.1	2092	1.2e-231	PREDICTED: monocarboxylate transporter 12 [Nanorana parkeri]	XM_018562847.1	XM_018562847	695	0	PREDICTED: Nanorana parkeri solute carrier family 16 member 12 (SLC16A12), transcript variant X3, mRNA	K11810	SLC16A12	MFS transporter, MCP family, solute carrier family 16 (monocarboxylic acid transporters), member 12	http://www.genome.jp/dbget-bin/www_bget?ko:K11810	Q6P2X9	1912	1.3e-212	Monocarboxylate transporter 12 OS=Xenopus tropicalis OX=8364 GN=slc16a12 PE=2 SV=1	PF07690	Major Facilitator Superfamily	GO:0055085	transmembrane transport	GO:0022857	transmembrane transporter activity	--	--	--	--
3-6.c2707_7_3152	1072274370	XP_018423082.1	3649	0	PREDICTED: monofunctional C1-tetrahydrofolate synthase, mitochondrial [Nanorana parkeri]	XM_018567580.1	XM_018567580	1198	0	PREDICTED: Nanorana parkeri methylenetetrahydrofolate dehydrogenase (NADP+ dependent) 1-like (MTHFD1L), mRNA	K13402	MTHFD1L	monofunctional C1-tetrahydrofolate synthase, mitochondrial	http://www.genome.jp/dbget-bin/www_bget?ko:K13402	Q0VCR7	3257	0	Monofunctional C1-tetrahydrofolate synthase, mitochondrial OS=Bos taurus OX=9913 GN=MTHFD1L PE=2 SV=2	PF02882//PF00763//PF01268	Tetrahydrofolate dehydrogenase/cyclohydrolase, NAD(P)-binding domain//Tetrahydrofolate dehydrogenase/cyclohydrolase, catalytic domain//Formate--tetrahydrofolate ligase	GO:0055114//GO:0046487//GO:0009396	oxidation-reduction process//glyoxylate metabolic process//folic acid-containing compound biosynthetic process	GO:0005524//GO:0004488//GO:0004329	ATP binding//methylenetetrahydrofolate dehydrogenase (NADP+) activity//formate-tetrahydrofolate ligase activity	--	--	KOG4230	C1-tetrahydrofolate synthase
1-2.c41547_1_1215	1069373651	XP_018081493.1	1257	4.1e-135	PREDICTED: MORN repeat-containing protein 1-like isoform X3 [Xenopus laevis]	XM_018553083.1	XM_018553083	395	0	PREDICTED: Nanorana parkeri MORN repeat containing 1 (MORN1), mRNA	--	--	--	--	Q641X6	929	6.3e-99	MORN repeat-containing protein 1 OS=Rattus norvegicus OX=10116 GN=Morn1 PE=1 SV=1	--	--	--	--	--	--	--	--	KOG0231	Junctional membrane complex protein Junctophilin and related MORN repeat proteins
3-6.c6870_1_3083	1072283856	XP_018428195.1	1901	2.2e-209	PREDICTED: M-phase inducer phosphatase 1-like [Nanorana parkeri]	XM_026692848.1	XM_026692848	126	3.28672e-56	PREDICTED: Notechis scutatus M-phase inducer phosphatase 1-like (LOC113430404), partial mRNA	K06645	CDC25A	M-phase inducer phosphatase 1	http://www.genome.jp/dbget-bin/www_bget?ko:K06645	P48964	1271	3.5e-138	M-phase inducer phosphatase 1 OS=Mus musculus OX=10090 GN=Cdc25a PE=2 SV=2	PF06617//PF14554//PF06003	M-phase inducer phosphatase//VEGF heparin-binding domain//Survival motor neuron protein (SMN)	GO:1902751//GO:0006570//GO:0006470//GO:0006397	positive regulation of cell cycle G2/M phase transition//tyrosine metabolic process//protein dephosphorylation//mRNA processing	GO:0003723//GO:0004725//GO:0008201	RNA binding//protein tyrosine phosphatase activity//heparin binding	GO:0005634//GO:0005737	nucleus//cytoplasm	KOG3772	M-phase inducer phosphatase
2-3.c42222_1_2124	1072278272	XP_018425178.1	1811	4.2e-199	PREDICTED: M-phase inducer phosphatase 2 [Nanorana parkeri]	XM_018249172.1	XM_018249172	257	3.38842e-129	PREDICTED: Xenopus laevis cell division cycle 25B L homeolog (cdc25b.L), transcript variant X1, mRNA	K05866	CDC25B	M-phase inducer phosphatase 2	http://www.genome.jp/dbget-bin/www_bget?ko:K05866	P30305	1130	5.5e-122	M-phase inducer phosphatase 2 OS=Homo sapiens OX=9606 GN=CDC25B PE=1 SV=2	PF10541//PF12437//PF06617	Nuclear envelope localisation domain//Glutamine synthetase type III N terminal//M-phase inducer phosphatase	GO:0009252//GO:0006470//GO:0006570//GO:1902751//GO:0006807	peptidoglycan biosynthetic process//protein dephosphorylation//tyrosine metabolic process//positive regulation of cell cycle G2/M phase transition//nitrogen compound metabolic process	GO:0004725//GO:0004356	protein tyrosine phosphatase activity//glutamate-ammonia ligase activity	GO:0016021	integral component of membrane	KOG3772	M-phase inducer phosphatase
2-3.c27489_3_2285	1069326899	XP_018102406.1	1843	8.7e-203	PREDICTED: multidrug and toxin extrusion protein 2-like [Xenopus laevis]	--	--	--	--	--	K03327	TC.MATE, SLC47A, norM, mdtK, dinF	multidrug resistance protein, MATE family	http://www.genome.jp/dbget-bin/www_bget?ko:K03327	Q3V050	1626	1.8e-179	Multidrug and toxin extrusion protein 2 OS=Mus musculus OX=10090 GN=Slc47a2 PE=1 SV=1	PF01554	MatE	GO:0055085//GO:0006810	transmembrane transport//transport	GO:0042910//GO:0015297	xenobiotic transmembrane transporter activity//antiporter activity	GO:0016020	membrane	KOG1347	Uncharacterized membrane protein, predicted efflux pump
3-6.c9609_1_3132	1072253924	XP_018411979.1	3418	0	PREDICTED: multiple PDZ domain protein [Nanorana parkeri]	XM_018556477.1	XM_018556477	1340	0	PREDICTED: Nanorana parkeri multiple PDZ domain crumbs cell polarity complex component (MPDZ), mRNA	K06095	MPDZ, MUPP1, Patj	multiple PDZ domain protein	http://www.genome.jp/dbget-bin/www_bget?ko:K06095	O75970	2833	0	Multiple PDZ domain protein OS=Homo sapiens OX=9606 GN=MPDZ PE=1 SV=2	PF08281//PF00595//PF13180	Sigma-70, region 4//PDZ domain//PDZ domain	GO:0006352//GO:0006355	DNA-templated transcription, initiation//regulation of transcription, DNA-templated	GO:0003677//GO:0003700//GO:0016987//GO:0005515	DNA binding//DNA-binding transcription factor activity//sigma factor activity//protein binding	GO:0005667	transcription regulator complex	KOG3528	FOG: PDZ domain
2-3.c19345_2_2324	847159319	XP_002932632.3	1462	1.3e-158	PREDICTED: muscleblind-like protein 3 isoform X4 [Xenopus tropicalis]	XM_018564966.1	XM_018564966	1046	0	PREDICTED: Nanorana parkeri muscleblind-like protein 3 (LOC108794004), transcript variant X2, mRNA	K14943	MBNL	muscleblind	http://www.genome.jp/dbget-bin/www_bget?ko:K14943	Q56V19	1192	3.9e-129	Muscleblind-like protein 3 OS=Takifugu rubripes OX=31033 GN=mbnl3 PE=2 SV=1	PF00642	Zinc finger C-x8-C-x5-C-x3-H type (and similar)	--	--	GO:0046872	metal ion binding	--	--	KOG2494	C3H1-type Zn-finger protein
2-3.c60934_1_2136	1072258214	XP_018414300.1	1246	1.4e-133	PREDICTED: muscle-related coiled-coil protein [Nanorana parkeri]	XM_009643494.1	XM_009643494	126	2.26025e-56	PREDICTED: Egretta garzetta muscle-related coiled-coil protein (MURC), mRNA	--	--	--	--	A2VDA9	1131	4.2e-122	Caveolae-associated protein 4 OS=Xenopus laevis OX=8355 GN=cavin4 PE=2 SV=1	PF08702//PF10392	Fibrinogen alpha/beta chain family//Golgi transport complex subunit 5	GO:0051258//GO:0007165//GO:0006891//GO:0030168	protein polymerization//signal transduction//intra-Golgi vesicle-mediated transport//platelet activation	GO:0005102	signaling receptor binding	GO:0017119//GO:0005577	Golgi transport complex//fibrinogen complex	--	--
2-3.c10774_1_2535	1072258214	XP_018414300.1	1238	1.4e-132	PREDICTED: muscle-related coiled-coil protein [Nanorana parkeri]	XM_009643494.1	XM_009643494	123	1.2474e-54	PREDICTED: Egretta garzetta muscle-related coiled-coil protein (MURC), mRNA	--	--	--	--	A2VDA9	1111	1e-119	Caveolae-associated protein 4 OS=Xenopus laevis OX=8355 GN=cavin4 PE=2 SV=1	PF00015//PF10158//PF08702//PF10392//PF07851//PF05531	Methyl-accepting chemotaxis protein (MCP) signalling domain//Tumour suppressor protein//Fibrinogen alpha/beta chain family//Golgi transport complex subunit 5//TMPIT-like protein//Nucleopolyhedrovirus P10 protein	GO:0006891//GO:0051258//GO:0007165//GO:0032418//GO:0030168	intra-Golgi vesicle-mediated transport//protein polymerization//signal transduction//lysosome localization//platelet activation	GO:0005102	signaling receptor binding	GO:0016020//GO:0019028//GO:0005577//GO:0017119//GO:0016021	membrane//viral capsid//fibrinogen complex//Golgi transport complex//integral component of membrane	--	--
2-3.c27026_1_2714	1072258214	XP_018414300.1	1086	6.2e-115	PREDICTED: muscle-related coiled-coil protein [Nanorana parkeri]	XM_009643494.1	XM_009643494	123	1.33564e-54	PREDICTED: Egretta garzetta muscle-related coiled-coil protein (MURC), mRNA	--	--	--	--	A2VDA9	1008	9.7e-108	Caveolae-associated protein 4 OS=Xenopus laevis OX=8355 GN=cavin4 PE=2 SV=1	PF05478//PF05531//PF06009//PF04136//PF08702//PF10392//PF00015	Prominin//Nucleopolyhedrovirus P10 protein//Laminin Domain II//Sec34-like family//Fibrinogen alpha/beta chain family//Golgi transport complex subunit 5//Methyl-accepting chemotaxis protein (MCP) signalling domain	GO:0030168//GO:0007165//GO:0051258//GO:0006891//GO:0006886//GO:0007155	platelet activation//signal transduction//protein polymerization//intra-Golgi vesicle-mediated transport//intracellular protein transport//cell adhesion	GO:0005102	signaling receptor binding	GO:0016021//GO:0017119//GO:0005801//GO:0005577//GO:0019028//GO:0016020	integral component of membrane//Golgi transport complex//cis-Golgi network//fibrinogen complex//viral capsid//membrane	--	--
2-3.c55635_1_2304	1072253737	XP_018411879.1	819	4.8e-84	PREDICTED: myosin light chain kinase 2, skeletal/cardiac muscle [Nanorana parkeri]	XM_018556377.1	XM_018556377	302	3.55247e-154	PREDICTED: Nanorana parkeri myosin light chain kinase 2 (MYLK2), mRNA	K00907	MYLK	myosin-light-chain kinase	http://www.genome.jp/dbget-bin/www_bget?ko:K00907	P07313	690	6.2e-71	Myosin light chain kinase 2, skeletal/cardiac muscle OS=Oryctolagus cuniculus OX=9986 GN=MYLK2 PE=1 SV=3	PF00069//PF07714	Protein kinase domain//Protein tyrosine and serine/threonine kinase	GO:0006468	protein phosphorylation	GO:0004672//GO:0005524	protein kinase activity//ATP binding	--	--	--	--
1-2.c13892_2_1717	1072263141	XP_018416973.1	1683	2.3e-184	PREDICTED: NADPH--cytochrome P450 reductase [Nanorana parkeri]	XM_018561471.1	XM_018561471	619	0	PREDICTED: Nanorana parkeri NADPH--cytochrome P450 reductase (LOC108791088), mRNA	K00327	POR	NADPH-ferrihemoprotein reductase	http://www.genome.jp/dbget-bin/www_bget?ko:K00327	P16435	1462	1.4e-160	NADPH--cytochrome P450 reductase OS=Homo sapiens OX=9606 GN=POR PE=1 SV=2	PF00258//PF00667	Flavodoxin//FAD binding domain	GO:0055114	oxidation-reduction process	GO:0016491//GO:0010181	oxidoreductase activity//FMN binding	--	--	KOG1158	NADP/FAD dependent oxidoreductase
3-6.c9619_1_2903	1072263141	XP_018416973.1	960	2.7e-100	PREDICTED: NADPH--cytochrome P450 reductase [Nanorana parkeri]	XM_018561471.1	XM_018561471	317	2.06006e-162	PREDICTED: Nanorana parkeri NADPH--cytochrome P450 reductase (LOC108791088), mRNA	K00327	POR	NADPH-ferrihemoprotein reductase	http://www.genome.jp/dbget-bin/www_bget?ko:K00327	P37040	852	1.3e-89	NADPH--cytochrome P450 reductase OS=Mus musculus OX=10090 GN=Por PE=1 SV=2	PF00175//PF08030//PF00667	Oxidoreductase NAD-binding domain//Ferric reductase NAD binding domain//FAD binding domain	GO:0055114	oxidation-reduction process	GO:0016491	oxidoreductase activity	--	--	KOG1158	NADP/FAD dependent oxidoreductase
3-6.c8658_1_3243	1072264308	XP_018417614.1	1255	1.9e-134	PREDICTED: natural resistance-associated macrophage protein 2 [Nanorana parkeri]	XM_030198291.1	XM_030198291	188	1.18291e-90	PREDICTED: Microcaecilia unicolor solute carrier family 11 member 2 (SLC11A2), transcript variant X3, mRNA	K21398	-	-	http://www.genome.jp/dbget-bin/www_bget?ko:K21398	P49281	1039	3e-111	Natural resistance-associated macrophage protein 2 OS=Homo sapiens OX=9606 GN=SLC11A2 PE=1 SV=2	PF01566	Natural resistance-associated macrophage protein	GO:0030001	metal ion transport	GO:0046873	metal ion transmembrane transporter activity	GO:0016020	membrane	KOG1291	Mn2+ and Fe2+ transporters of the NRAMP family
1-2.c24358_1_1831	1072270015	XP_018420703.1	1299	8.4e-140	PREDICTED: neuronal membrane glycoprotein M6-b isoform X2 [Nanorana parkeri]	XM_018565201.1	XM_018565201	582	0	PREDICTED: Nanorana parkeri glycoprotein M6B (GPM6B), transcript variant X2, mRNA	--	--	--	--	Q13491	1207	5.5e-131	Neuronal membrane glycoprotein M6-b OS=Homo sapiens OX=9606 GN=GPM6B PE=1 SV=2	PF01275//PF10954	Myelin proteolipid protein (PLP or lipophilin)//Protein of unknown function (DUF2755)	--	--	--	--	GO:0016021	integral component of membrane	--	--
2-3.c40083_1_2643	1072266402	XP_018418753.1	1498	1e-162	PREDICTED: neuropilin-1 [Nanorana parkeri]	XM_018563251.1	XM_018563251	431	0	PREDICTED: Nanorana parkeri neuropilin 1 (NRP1), mRNA	K06724	NRP1, CD304	neuropilin 1	http://www.genome.jp/dbget-bin/www_bget?ko:K06724	P79795	1359	1.9e-148	Neuropilin-1 OS=Gallus gallus OX=9031 GN=NRP1 PE=2 SV=1	PF01114	Colipase, N-terminal domain	GO:0016042//GO:0007586	lipid catabolic process//digestion	GO:0008047	enzyme activator activity	GO:0005576	extracellular region	--	--
3-6.c7364_1_3815	1072242217	XP_018420919.1	2481	1.5e-276	PREDICTED: neutral alpha-glucosidase AB isoform X1 [Nanorana parkeri]	XM_018565417.1	XM_018565417	833	0	PREDICTED: Nanorana parkeri glucosidase II alpha subunit (GANAB), transcript variant X1, mRNA	K05546	GANAB	alpha 1,3-glucosidase	http://www.genome.jp/dbget-bin/www_bget?ko:K05546	Q4R4N7	1796	5.8e-199	Neutral alpha-glucosidase AB OS=Macaca fascicularis OX=9541 GN=GANAB PE=2 SV=1	PF01055//PF09179//PF00895//PF06524//PF01218	Glycosyl hydrolases family 31//TilS substrate binding domain//ATP synthase protein 8//NOA36 protein//Coproporphyrinogen III oxidase	GO:0015994//GO:0006779//GO:0008033//GO:0005975//GO:0015986//GO:0055114	chlorophyll metabolic process//porphyrin-containing compound biosynthetic process//tRNA processing//carbohydrate metabolic process//ATP synthesis coupled proton transport//oxidation-reduction process	GO:0004553//GO:0005524//GO:0000166//GO:0008270//GO:0004109//GO:0015078//GO:0016879	hydrolase activity, hydrolyzing O-glycosyl compounds//ATP binding//nucleotide binding//zinc ion binding//coproporphyrinogen oxidase activity//proton transmembrane transporter activity//ligase activity, forming carbon-nitrogen bonds	GO:0005737//GO:0005634//GO:0000276	cytoplasm//nucleus//mitochondrial proton-transporting ATP synthase complex, coupling factor F(o)	KOG1066	Glucosidase II catalytic (alpha) subunit and related enzymes, glycosyl hydrolase family 31
3-6.c17099_2_3572	1072242219	XP_018420927.1	4279	0	PREDICTED: neutral alpha-glucosidase AB isoform X2 [Nanorana parkeri]	XM_018565425.1	XM_018565425	1404	0	PREDICTED: Nanorana parkeri glucosidase II alpha subunit (GANAB), transcript variant X2, mRNA	K05546	GANAB	alpha 1,3-glucosidase	http://www.genome.jp/dbget-bin/www_bget?ko:K05546	Q14697	3372	0	Neutral alpha-glucosidase AB OS=Homo sapiens OX=9606 GN=GANAB PE=1 SV=3	PF00895//PF01055//PF01218	ATP synthase protein 8//Glycosyl hydrolases family 31//Coproporphyrinogen III oxidase	GO:0015994//GO:0015986//GO:0005975//GO:0055114//GO:0006779	chlorophyll metabolic process//ATP synthesis coupled proton transport//carbohydrate metabolic process//oxidation-reduction process//porphyrin-containing compound biosynthetic process	GO:0004109//GO:0004553//GO:0015078	coproporphyrinogen oxidase activity//hydrolase activity, hydrolyzing O-glycosyl compounds//proton transmembrane transporter activity	GO:0000276	mitochondrial proton-transporting ATP synthase complex, coupling factor F(o)	KOG1066	Glucosidase II catalytic (alpha) subunit and related enzymes, glycosyl hydrolase family 31
2-3.c17296_1_2236	1072239561	XP_018431097.1	1396	5.8e-151	PREDICTED: non-syndromic hearing impairment protein 5 [Nanorana parkeri]	--	--	--	--	--	--	--	--	--	Q7YS54	884	1.9e-93	Gasdermin-E OS=Equus caballus OX=9796 GN=GSDME PE=2 SV=1	--	--	--	--	--	--	--	--	--	--
2-3.c38874_1_4764	1072244461	XP_018431587.1	2305	4.9e-256	PREDICTED: NUAK family SNF1-like kinase 1 [Nanorana parkeri]	XM_018261430.1	XM_018261430	365	0	PREDICTED: Xenopus laevis NUAK family SNF1-like kinase 1 (LOC108715894), mRNA	K08800	NUAK	NUAK family, SNF1-like kinase	http://www.genome.jp/dbget-bin/www_bget?ko:K08800	Q641K5	1211	5e-131	NUAK family SNF1-like kinase 1 OS=Mus musculus OX=10090 GN=Nuak1 PE=1 SV=1	PF00069//PF00319//PF07714	Protein kinase domain//SRF-type transcription factor (DNA-binding and dimerisation domain)//Protein tyrosine and serine/threonine kinase	GO:0006468	protein phosphorylation	GO:0046983//GO:0003677//GO:0004672//GO:0005524	protein dimerization activity//DNA binding//protein kinase activity//ATP binding	--	--	KOG0611	Predicted serine/threonine protein kinase
2-3.c8524_14_2619	1072244461	XP_018431587.1	2305	2.7e-256	PREDICTED: NUAK family SNF1-like kinase 1 [Nanorana parkeri]	XM_018261430.1	XM_018261430	365	0	PREDICTED: Xenopus laevis NUAK family SNF1-like kinase 1 (LOC108715894), mRNA	K08800	NUAK	NUAK family, SNF1-like kinase	http://www.genome.jp/dbget-bin/www_bget?ko:K08800	Q641K5	1211	2.7e-131	NUAK family SNF1-like kinase 1 OS=Mus musculus OX=10090 GN=Nuak1 PE=1 SV=1	PF00319//PF00069//PF07714	SRF-type transcription factor (DNA-binding and dimerisation domain)//Protein kinase domain//Protein tyrosine and serine/threonine kinase	GO:0006468	protein phosphorylation	GO:0005524//GO:0004672//GO:0003677//GO:0046983	ATP binding//protein kinase activity//DNA binding//protein dimerization activity	--	--	KOG0611	Predicted serine/threonine protein kinase
2-3.c19510_1_2076	1072253948	XP_018411993.1	2516	7.3e-281	PREDICTED: nuclear factor 1 B-type isoform X4 [Nanorana parkeri]	XM_018556491.1	XM_018556491	1291	0	PREDICTED: Nanorana parkeri nuclear factor I B (NFIB), transcript variant X4, mRNA	K09169	NFIB	nuclear factor I/B	http://www.genome.jp/dbget-bin/www_bget?ko:K09169	P17924	2230	1.5e-249	Nuclear factor 1 B-type OS=Gallus gallus OX=9031 GN=NFIB PE=1 SV=1	PF03165//PF00859//PF11851	MH1 domain//CTF/NF-I family transcription modulation region//Domain of unknown function (DUF3371)	GO:0006355	regulation of transcription, DNA-templated	GO:0003700	DNA-binding transcription factor activity	GO:0005634//GO:0005667	nucleus//transcription regulator complex	KOG3663	Nuclear factor I
1-2.c14723_1_1558	1072253950	XP_018411994.1	1826	5.6e-201	PREDICTED: nuclear factor 1 B-type isoform X5 [Nanorana parkeri]	XM_018556492.1	XM_018556492	928	0	PREDICTED: Nanorana parkeri nuclear factor I B (NFIB), transcript variant X5, mRNA	K09169	NFIB	nuclear factor I/B	http://www.genome.jp/dbget-bin/www_bget?ko:K09169	Q0VCL6	1547	1.8e-170	Nuclear factor 1 B-type OS=Bos taurus OX=9913 GN=NFIB PE=2 SV=1	PF00859//PF03165	CTF/NF-I family transcription modulation region//MH1 domain	GO:0006355	regulation of transcription, DNA-templated	GO:0003700	DNA-binding transcription factor activity	GO:0005667//GO:0005634	transcription regulator complex//nucleus	KOG3663	Nuclear factor I
2-3.c19780_1_2274	512814925	XP_004911089.1	2154	7.5e-239	PREDICTED: nuclear factor 1 C-type isoform X1 [Xenopus tropicalis]	XM_004911032.4	XM_004911032	694	0	PREDICTED: Xenopus tropicalis nuclear factor I C (nfic), transcript variant X1, mRNA	K09170	NFIC	nuclear factor I/C	http://www.genome.jp/dbget-bin/www_bget?ko:K09170	P08651	1970	2.3e-219	Nuclear factor 1 C-type OS=Homo sapiens OX=9606 GN=NFIC PE=1 SV=2	PF03165//PF00859	MH1 domain//CTF/NF-I family transcription modulation region	GO:0006355	regulation of transcription, DNA-templated	GO:0003700	DNA-binding transcription factor activity	GO:0005634//GO:0005667	nucleus//transcription regulator complex	KOG3663	Nuclear factor I
2-3.c11990_1_2637	1072286154	XP_018429463.1	440	4.9e-40	PREDICTED: nuclear factor 7, brain-like [Nanorana parkeri]	--	--	--	--	--	--	--	--	--	Q91431	439	9.1e-42	Nuclear factor 7, ovary OS=Xenopus laevis OX=8355 PE=2 SV=1	PF07464//PF01442//PF00643	Apolipophorin-III precursor (apoLp-III)//Apolipoprotein A1/A4/E domain//B-box zinc finger	GO:0042157//GO:0006869	lipoprotein metabolic process//lipid transport	GO:0008270//GO:0008289	zinc ion binding//lipid binding	GO:0005576	extracellular region	--	--
1-2.c19565_1_1471	1072239513	XP_018428982.1	1758	4e-193	PREDICTED: nuclear factor erythroid 2-related factor 3 [Nanorana parkeri]	XM_024285014.1	XM_024285014	46	4.56718e-12	PREDICTED: Oryzias melastigma nuclear factor, erythroid 2 like 1 (nfe2l1), transcript variant X3, mRNA	K09040	NFE2L1_3	nuclear factor erythroid 2-related factor 1/3	http://www.genome.jp/dbget-bin/www_bget?ko:K09040	Q9Y4A8	877	8.2e-93	Nuclear factor erythroid 2-related factor 3 OS=Homo sapiens OX=9606 GN=NFE2L3 PE=1 SV=1	PF11382//PF07716//PF03131//PF00170	Copper transport outer membrane protein, MctB//Basic region leucine zipper//bZIP Maf transcription factor//bZIP transcription factor	GO:0055070//GO:0006355	copper ion homeostasis//regulation of transcription, DNA-templated	GO:0003700//GO:0003677	DNA-binding transcription factor activity//DNA binding	GO:0016020//GO:0005667//GO:0005634	membrane//transcription regulator complex//nucleus	--	--
2-3.c62184_2_2189	1072266723	XP_018418926.1	2239	1e-248	PREDICTED: nuclear fragile X mental retardation-interacting protein 2 [Nanorana parkeri]	XM_018563424.1	XM_018563424	1053	0	PREDICTED: Nanorana parkeri NUFIP2, FMR1 interacting protein 2 (NUFIP2), transcript variant X1, mRNA	--	--	--	--	Q7Z417	1341	1.9e-146	Nuclear fragile X mental retardation-interacting protein 2 OS=Homo sapiens OX=9606 GN=NUFIP2 PE=1 SV=1	PF15293	Nuclear fragile X mental retardation-interacting protein 2	--	--	GO:0003723	RNA binding	--	--	--	--
1-2.c6651_7_1636	1072262592	XP_018416677.1	1059	5.1e-112	PREDICTED: nuclear migration protein nudC [Nanorana parkeri]	NM_001253789.1	NM_001253789	229	9.54035e-114	Xenopus tropicalis nudC nuclear distribution protein (nudc), mRNA >gb|JN010215.1| Xenopus (Silurana) tropicalis nuclear migration protein (NudC) mRNA, complete cds	--	--	--	--	Q5ZIN1	958	3.7e-102	Nuclear migration protein nudC OS=Gallus gallus OX=9031 GN=NUDC PE=2 SV=1	--	--	--	--	--	--	--	--	KOG2265	Nuclear distribution protein NUDC
2-3.c1485_31_2623	1072251918	XP_018410893.1	3733	0	PREDICTED: nuclear pore complex protein Nup93 [Nanorana parkeri]	XM_018555391.1	XM_018555391	1319	0	PREDICTED: Nanorana parkeri nucleoporin 93 (NUP93), mRNA	K14309	NUP93, NIC96	nuclear pore complex protein Nup93	http://www.genome.jp/dbget-bin/www_bget?ko:K14309	Q7ZX96	3477	0	Nuclear pore complex protein Nup93 OS=Xenopus laevis OX=8355 GN=nup93 PE=2 SV=1	PF00637//PF04097	Region in Clathrin and VPS//Nup93/Nic96	GO:0006886//GO:0016192	intracellular protein transport//vesicle-mediated transport	GO:0017056	structural constituent of nuclear pore	GO:0005643	nuclear pore	KOG2168	Cullins
2-3.c46348_1_1829	942192708	XP_014349833.1	1254	1.4e-134	PREDICTED: nuclear receptor corepressor 1 isoform X12 [Latimeria chalumnae]	XM_018572081.1	XM_018572081	959	0	PREDICTED: Nanorana parkeri nuclear receptor corepressor 1-like (LOC108800134), partial mRNA	K04650	NCOR1, N-CoR	nuclear receptor co-repressor 1	http://www.genome.jp/dbget-bin/www_bget?ko:K04650	Q4KKX4	1248	9.8e-136	Nuclear receptor corepressor 1 OS=Xenopus tropicalis OX=8364 GN=ncor1 PE=2 SV=1	PF06156	Initiation control protein YabA	GO:0006260	DNA replication	--	--	--	--	KOG1878	Nuclear receptor coregulator SMRT/SMRTER, contains Myb-like domains
3-6.c9407_1_3184	1069313894	XP_018118167.1	1286	4.7e-138	PREDICTED: nuclear receptor corepressor 2 isoform X9 [Xenopus laevis]	XM_018557336.1	XM_018557336	485	0	PREDICTED: Nanorana parkeri nuclear receptor corepressor 2 (NCOR2), mRNA	K06065	NCOR2, SMRT	nuclear receptor co-repressor 2	http://www.genome.jp/dbget-bin/www_bget?ko:K06065	Q9Y618	658	4.4e-67	Nuclear receptor corepressor 2 OS=Homo sapiens OX=9606 GN=NCOR2 PE=1 SV=3	PF02285	Cytochrome oxidase c subunit VIII	GO:0006123	mitochondrial electron transport, cytochrome c to oxygen	GO:0004129	cytochrome-c oxidase activity	GO:0045277	respiratory chain complex IV	--	--
2-3.c7262_1_2040	1072242295	XP_018421344.1	1885	1e-207	PREDICTED: nuclear respiratory factor 1 [Nanorana parkeri]	XM_018565842.1	XM_018565842	945	0	PREDICTED: Nanorana parkeri nuclear respiratory factor 1 (NRF1), mRNA	K11831	NRF1	nuclear respiratory factor 1	http://www.genome.jp/dbget-bin/www_bget?ko:K11831	Q9WU00	1789	2e-198	Nuclear respiratory factor 1 OS=Mus musculus OX=10090 GN=Nrf1 PE=1 SV=2	--	--	--	--	--	--	--	--	--	--
[truncated: 688 more rows]
