# Supplementary material for: Identification of thyroid hormone response genes in the remodeling of dorsal muscle during Microhyla fissipes metamorphosis
Source: Front Endocrinol (Lausanne). 2023 Feb 3;14:1099130. doi: 10.3389/fendo.2023.1099130 (PMC9937655; doi:10.3389/fendo.2023.1099130)
Supplement: Supplementary file 9 [file Table_5.xlsx]

## Sheet: Table S5
Table S5. Significantly enriched KEGG pathways of DETs between Control group and TH treatment group (p<0.05).
#Term	Database	ID	Input number	Background number	P-Value	Corrected P-Value	Input	KO	Entrez_ID	Ensembl_ID	KO_name	Hyperlink
DNA replication	KEGG PATHWAY	ko03030	17	68	2.55498e-11	6.74516e-09	1-2.c48204_1_1497|1-2.c41251_1_1662|1-2.c52028_14_1757|2-3.c41905_1_2061|3-6.c2325_8_3004|3-6.c3276_5_2898|1-2.c10794_16_1439|1-2.c4878_9_1788|3-6.c18321_1_4176|1-2.c31164_1_1172|3-6.c2494_7_2939|1-2.c52401_4_1703|2-3.c47163_1_2532|2-3.c56794_1_2394|3-6.c12894_25_3147|2-3.c42924_1_1876|1-2.c19610_1_1363	K02542|K04799|K10739|K02542|K02212|K07466|K04799|K02325|K10754|K10744|K02541|K10739|K02210|K02324|K02540|K02684|K02542|	| | | | | | | | | | | | | | | | |	|||||||||||||||||	MCM6|FEN1, RAD2|RFA2, RPA2|MCM6|MCM4, CDC54|RFA1, RPA1, rpa|FEN1, RAD2|POLE2|RFC1|RNASEH2B|MCM3|RFA2, RPA2|MCM7, CDC47|POLE1|MCM2|PRI1|MCM6|	http://www.genome.jp/kegg-bin/show_pathway?ko03030/K10744%09red/K04799%09red/K02684%09red/K07466%09red/K10754%09red/K02210%09red/K02212%09red/K02540%09red/K02541%09red/K02542%09red/K02324%09red/K10739%09red/K02325%09red
Protein processing in endoplasmic reticulum	KEGG PATHWAY	ko04141	30	458	5.4052e-06	0.000713487	1-2.c26250_1_1382|2-3.c19584_1_2039|3-6.c15560_1_3807|1-2.c40591_1_1455|2-3.c5354_12_1885|2-3.c11694_5_2037|2-3.c18299_377_2301|2-3.c12578_1_2262|1-2.c46487_1_1809|2-3.c59714_1_2614|3-6.c2698_8_3374|3-6.c12176_96_3037|2-3.c49404_1_2502|1-2.c10989_1_1776|3-6.c16751_1_3537|3-6.c7364_1_3815|3-6.c3156_3_4203|3-6.c3334_3_2865|3-6.c12998_2_2855|2-3.c34141_1_2210|2-3.c6334_1_2402|1-2.c45258_1_1396|2-3.c…	K10086|K09490|K09487|K11718|K09584|K02159|K08057|K09523|K14000|K10086|K09485|K09487|K09490|K09584|K09486|K05546|K14000|K11718|K04079|K14000|K07151|K09517|K09523|K14005|K09490|K10088|K08057|K08057|K13999|K05546|	| | | | | | | | | | | | | | | | | | | | | | | | | | | | | |	||||||||||||||||||||||||||||||	EDEM3|HSPA5, BIP|HSP90B, TRA1|HUGT|PDIA6, TXNDC7|BAX|CALR|DNAJC3|RRBP1|EDEM3|HSP110|HSP90B, TRA1|HSPA5, BIP|PDIA6, TXNDC7|HYOU1|GANAB|RRBP1|HUGT|HSP90A, htpG|RRBP1|STT3|DNAJB11|DNAJC3|SEC31|HSPA5, BIP|OS9|CALR|CALR|CKAP4, CLIMP63|GANAB|	http://www.genome.jp/kegg-bin/show_pathway?ko04141/K09485%09red/K09486%09red/K08057%09red/K13999%09red/K10088%09red/K09487%09red/K10086%09red/K09584%09red/K09523%09red/K07151%09red/K05546%09red/K02159%09red/K04079%09red/K09490%09red/K11718%09red/K14000%09red/K09517%09red/K14005%09red
MicroRNAs in cancer	KEGG PATHWAY	ko05206	23	308	9.50694e-06	0.000836611	2-3.c11637_6_2675|1-2.c34398_1_1433|2-3.c19585_1_2668|1-2.c22733_1_1708|2-3.c33338_1_2107|2-3.c7324_6_2336|2-3.c56399_1_1976|1-2.c44340_1_1536|2-3.c22793_1_2258|1-2.c14872_1_1679|2-3.c28014_1_2455|3-6.c6870_1_3083|2-3.c1159_127_2510|1-2.c41270_1_1306|2-3.c3780_1_1954|2-3.c52868_1_1990|1-2.c2884_30_1531|2-3.c20165_1_2210|2-3.c8210_4_2137|2-3.c52071_2_2225|2-3.c2181_45_2077|2-3.c12886_2_2006|2-3.c4…	K11430|K11430|K13376|K06645|K05859|K07606|K17390|K06625|K08270|K10605|K11430|K06645|K01403|K02187|K08007|K07606|K08270|K06484|K15379|K07606|K16865|K04359|K05866|	| | | | | | | | | | | | | | | | | | | | | | |	|||||||||||||||||||||||	EZH2|EZH2|TGFB2|CDC25A|PLCG2|VIM|CDCA5|CDKN1A, P21, CIP1|DDIT4, REDD1|BRCA1|EZH2|CDC25A|MMP9|CASP3|VIL2|VIM|DDIT4, REDD1|ITGA5, CD49e|SLC45A3|VIM|PDCD4|PDGFA|CDC25B|	http://www.genome.jp/kegg-bin/show_pathway?ko05206/K02187%09red/K10605%09red/K01403%09red/K05866%09red/K06484%09red/K04359%09red/K16865%09red/K06645%09red/K08007%09red/K11430%09red/K15379%09red/K17390%09red/K06625%09red/K13376%09red/K08270%09red/K07606%09red/K05859%09red
Cell cycle	KEGG PATHWAY	ko04110	18	262	0.000224354	0.0148074	2-3.c46502_1_1896|2-3.c19585_1_2668|1-2.c44340_1_1536|2-3.c41905_1_2061|3-6.c2325_8_3004|1-2.c22733_1_1708|1-2.c2535_20_1321|2-3.c59104_1_2066|3-6.c12894_25_3147|2-3.c42222_1_2124|3-6.c6870_1_3083|2-3.c30948_6_2310|3-6.c2494_7_2939|2-3.c47163_1_2532|2-3.c36324_1_2233|2-3.c55713_1_2221|1-2.c48204_1_1497|1-2.c19610_1_1363	K09392|K13376|K06625|K02542|K02212|K06645|K02202|K02216|K02540|K05866|K06645|K06639|K02541|K02210|K02213|K04681|K02542|K02542|	| | | | | | | | | | | | | | | | | |	||||||||||||||||||	TFDP2|TGFB2|CDKN1A, P21, CIP1|MCM6|MCM4, CDC54|CDC25A|CDK7|CHK1|MCM2|CDC25B|CDC25A|CDC14|MCM3|MCM7, CDC47|CDC6|RBL1|MCM6|MCM6|	http://www.genome.jp/kegg-bin/show_pathway?ko04110/K04681%09red/K02542%09red/K05866%09red/K06645%09red/K02210%09red/K02212%09red/K02213%09red/K02540%09red/K09392%09red/K02216%09red/K06639%09red/K06625%09red/K13376%09red/K02202%09red/K02541%09red
Mismatch repair	KEGG PATHWAY	ko03430	6	33	0.000352638	0.0186193	3-6.c3276_5_2898|3-6.c18321_1_4176|1-2.c52028_14_1757|1-2.c52401_4_1703|2-3.c7834_1_2422|3-6.c2906_7_2939	K07466|K10754|K10739|K10739|K08734|K10746|	| | | | | |	||||||	RFA1, RPA1, rpa|RFC1|RFA2, RPA2|RFA2, RPA2|MLH1|EXO1|	http://www.genome.jp/kegg-bin/show_pathway?ko03430/K10754%09red/K08734%09red/K07466%09red/K10746%09red/K10739%09red
Base excision repair	KEGG PATHWAY	ko03410	7	55	0.000801429	0.0352629	1-2.c41251_1_1662|2-3.c17539_4_2586|1-2.c10794_16_1439|1-2.c4878_9_1788|2-3.c7748_2_2158|2-3.c56794_1_2394|2-3.c24553_4_1982	K04799|K10800|K04799|K02325|K03648|K02324|K10771|	| | | | | | |	|||||||	FEN1, RAD2|SMUG1|FEN1, RAD2|POLE2|UNG, UDG|POLE1|APEX1|	http://www.genome.jp/kegg-bin/show_pathway?ko03410/K10771%09red/K04799%09red/K02324%09red/K02325%09red/K03648%09red/K10800%09red
Nucleotide excision repair	KEGG PATHWAY	ko03420	8	80	0.00146443	0.05523	3-6.c18321_1_4176|3-6.c3276_5_2898|1-2.c4878_9_1788|1-2.c2535_20_1321|1-2.c52028_14_1757|1-2.c52401_4_1703|2-3.c56794_1_2394|1-2.c24144_1_1774	K10754|K07466|K02325|K02202|K10739|K10739|K02324|K03141|	| | | | | | | |	||||||||	RFC1|RFA1, RPA1, rpa|POLE2|CDK7|RFA2, RPA2|RFA2, RPA2|POLE1|TFIIH1, GTF2H1, TFB1|	http://www.genome.jp/kegg-bin/show_pathway?ko03420/K10754%09red/K07466%09red/K03141%09red/K10739%09red/K02324%09red/K02325%09red/K02202%09red
One carbon pool by folate	KEGG PATHWAY	ko00670	5	33	0.00226485	0.0747402	3-6.c14396_1_3074|1-2.c13533_1_1338|3-6.c7225_1_2959|3-6.c2707_7_3152|2-3.c49442_1_2429	K11787|K00560|K11787|K13402|K13402|	| | | | |	|||||	GART|thyA, TYMS|GART|MTHFD1L|MTHFD1L|	http://www.genome.jp/kegg-bin/show_pathway?ko00670/K00560%09red/K13402%09red/K11787%09red
Apoptosis - multiple species	KEGG PATHWAY	ko04215	6	57	0.00446654	0.131018	2-3.c11694_5_2037|1-2.c41270_1_1306|2-3.c5425_1_2117|2-3.c62166_6_2074|2-3.c61664_4_1981|2-3.c21289_1_2250	K02159|K02187|K04726|K16060|K16060|K16060|	| | | | | |	||||||	BAX|CASP3|BID|BIRC2_3|BIRC2_3|BIRC2_3|	http://www.genome.jp/kegg-bin/show_pathway?ko04215/K02187%09red/K04726%09red/K16060%09red/K02159%09red
Ubiquinone and other terpenoid-quinone biosynthesis	KEGG PATHWAY	ko00130	4	26	0.00595465	0.157203	2-3.c52457_1_2223|3-6.c9713_1_3372|1-2.c9483_1_1523|2-3.c26996_1_2078	K05357|K00815|K05357|K05357|	| | | |	||||	VKORC1|TAT|VKORC1|VKORC1|	http://www.genome.jp/kegg-bin/show_pathway?ko00130/K05357%09red/K00815%09red
Pathways in cancer	KEGG PATHWAY	ko05200	32	789	0.00772791	0.18547	2-3.c19585_1_2668|3-6.c15560_1_3807|2-3.c33605_1_2330|2-3.c33338_1_2107|1-2.c38805_1_1794|2-3.c7834_1_2422|3-6.c16117_1_3156|2-3.c11874_1_2269|2-3.c11694_5_2037|1-2.c44340_1_1536|2-3.c5425_1_2117|2-3.c49453_1_2486|2-3.c35112_2_2242|2-3.c61664_4_1981|3-6.c12176_96_3037|2-3.c1159_127_2510|3-6.c10457_1_3256|2-3.c56959_1_2553|2-3.c29299_2_2468|1-2.c41270_1_1306|2-3.c62166_6_2074|3-6.c12998_2_2855|2-3…	K13376|K09487|K06240|K05859|K04358|K08734|K11224|K10053|K02159|K06625|K04726|K06241|K04289|K16060|K09487|K01403|K06245|K09055|K06241|K02187|K16060|K04079|K02432|K04639|K16060|K02219|K05636|K04198|K04359|K01384|K07201|K06237|	| | | | | | | | | | | | | | | | | | | | | | | | | | | | | | | |	||||||||||||||||||||||||||||||||	TGFB2|HSP90B, TRA1|LAMA3_5|PLCG2|FGF|MLH1|STAT5B|RUNX1T1, CBFA2T1|BAX|CDKN1A, P21, CIP1|BID|LAMA4|LPAR1, EDG2|BIRC2_3|HSP90B, TRA1|MMP9|LAMB4|CEBPA|LAMA4|CASP3|BIRC2_3|HSP90A, htpG|FZD1_7, fz|GNA13|BIRC2_3|CKS1|LAMB1|EDNRB|PDGFA|WNT11|FOXO1|COL4A|	http://www.genome.jp/kegg-bin/show_pathway?ko05200/K04198%09red/K01403%09red/K09055%09red/K11224%09red/K02159%09red/K02219%09red/K10053%09red/K08734%09red/K09487%09red/K04359%09red/K04358%09red/K05636%09red/K01384%09red/K02432%09red/K06245%09red/K02187%09red/K06241%09red/K06240%09red/K16060%09red/K04726%09red/K04289%09red/K05859%09red/K07201%09red/K04639%09red/K04079%09red/K06625%09red/K13376%09r…
Thyroid hormone synthesis	KEGG PATHWAY	ko04918	10	161	0.00998399	0.219648	2-3.c19584_1_2039|1-2.c23712_3_1294|3-6.c15560_1_3807|2-3.c48755_1_1962|2-3.c23749_1_2611|2-3.c15286_1_2443|3-6.c12176_96_3037|2-3.c49404_1_2502|2-3.c26285_1_2593|2-3.c29738_3_2046	K09490|K00432|K09487|K09048|K09048|K09048|K09487|K09490|K09490|K01540|	| | | | | | | | | |	||||||||||	HSPA5, BIP|gpx|HSP90B, TRA1|CREB3|CREB3|CREB3|HSP90B, TRA1|HSPA5, BIP|HSPA5, BIP|ATP1B, CD298|	http://www.genome.jp/kegg-bin/show_pathway?ko04918/K00432%09red/K01540%09red/K09490%09red/K09048%09red/K09487%09red
Glutathione metabolism	KEGG PATHWAY	ko00480	7	99	0.0157972	0.320805	2-3.c23245_2_2259|2-3.c40434_1_2419|1-2.c23712_3_1294|3-6.c2912_9_2765|2-3.c1170_135_1969|3-6.c5722_1_2767|2-3.c26972_2_1933	K00799|K11140|K00432|K10807|K01581|K04097|K11205|	| | | | | | |	|||||||	GST, gst|ANPEP, CD13|gpx|RRM1|E4.1.1.17, ODC1, speC, speF|HPGDS|GCLM|	http://www.genome.jp/kegg-bin/show_pathway?ko00480/K11140%09red/K04097%09red/K01581%09red/K00799%09red/K00432%09red/K10807%09red/K11205%09red
Purine metabolism	KEGG PATHWAY	ko00230	16	351	0.0203773	0.35585	3-6.c15325_1_3418|2-3.c30186_1_2456|2-3.c60866_1_2676|2-3.c24037_1_1946|1-2.c29621_1_1669|2-3.c8296_2_1879|3-6.c2912_9_2765|2-3.c50110_1_4656|1-2.c4878_9_1788|3-6.c14396_1_3074|2-3.c11836_4_2083|2-3.c29402_2_2319|2-3.c56794_1_2394|3-6.c7225_1_2959|2-3.c22664_1_2536|2-3.c42924_1_1876	K18283|K18436|K00893|K00893|K01952|K01509|K10807|K00088|K02325|K11787|K00942|K00088|K02324|K11787|K03006|K02684|	| | | | | | | | | | | | | | | |	||||||||||||||||	PDE2A|PDE7|DCK|DCK|purL, PFAS|ENTPD2|RRM1|IMPDH, guaB|POLE2|GART|E2.7.4.8, gmk|IMPDH, guaB|POLE1|GART|RPB1, POLR2A|PRI1|	http://www.genome.jp/kegg-bin/show_pathway?ko00230/K01509%09red/K00088%09red/K00893%09red/K01952%09red/K18283%09red/K03006%09red/K02684%09red/K02324%09red/K18436%09red/K00942%09red/K10807%09red/K11787%09red/K02325%09red
Pyrimidine metabolism	KEGG PATHWAY	ko00240	10	182	0.0208634	0.35585	2-3.c36527_2_2711|1-2.c13533_1_1338|2-3.c60866_1_2676|2-3.c24037_1_1946|1-2.c16645_2_1626|3-6.c2912_9_2765|1-2.c4878_9_1788|2-3.c56794_1_2394|2-3.c22664_1_2536|2-3.c42924_1_1876	K01937|K00560|K00893|K00893|K13809|K10807|K02325|K02324|K03006|K02684|	| | | | | | | | | |	||||||||||	pyrG, CTPS|thyA, TYMS|DCK|DCK|CMPK2|RRM1|POLE2|POLE1|RPB1, POLR2A|PRI1|	http://www.genome.jp/kegg-bin/show_pathway?ko00240/K00560%09red/K02684%09red/K00893%09red/K03006%09red/K02324%09red/K02325%09red/K13809%09red/K10807%09red/K01937%09red
TNF signaling pathway	KEGG PATHWAY	ko04668	12	238	0.0215667	0.35585	1-2.c24925_4_1591|1-2.c41270_1_1306|1-2.c45800_1_1749|2-3.c62166_6_2074|2-3.c23749_1_2611|2-3.c61664_4_1981|2-3.c48755_1_1962|2-3.c62444_3_2659|2-3.c15286_1_2443|2-3.c1159_127_2510|1-2.c1939_23_1630|2-3.c21289_1_2250	K15637|K02187|K08849|K16060|K09048|K16060|K09048|K07763|K09048|K01403|K01394|K16060|	| | | | | | | | | | | |	||||||||||||	PGAM5|CASP3|MLKL|BIRC2_3|CREB3|BIRC2_3|CREB3|MMP14|CREB3|MMP9|MMP3|BIRC2_3|	http://www.genome.jp/kegg-bin/show_pathway?ko04668/K01394%09red/K07763%09red/K08849%09red/K09048%09red/K16060%09red/K01403%09red/K15637%09red/K02187%09red
NOD-like receptor signaling pathway	KEGG PATHWAY	ko04621	7	109	0.0245792	0.381701	2-3.c21289_1_2250|3-6.c15560_1_3807|2-3.c62166_6_2074|2-3.c61664_4_1981|3-6.c12998_2_2855|3-6.c12176_96_3037|2-3.c20928_2_2605	K16060|K09487|K16060|K16060|K04079|K09487|K12799|	| | | | | | |	|||||||	BIRC2_3|HSP90B, TRA1|BIRC2_3|BIRC2_3|HSP90A, htpG|HSP90B, TRA1|PYCARD, ASC|	http://www.genome.jp/kegg-bin/show_pathway?ko04621/K12799%09red/K09487%09red/K16060%09red/K04079%09red
Small cell lung cancer	KEGG PATHWAY	ko05222	10	197	0.0327048	0.467087	2-3.c21289_1_2250|2-3.c9714_3_2218|3-6.c15649_1_3319|2-3.c49453_1_2486|2-3.c61664_4_1981|2-3.c62166_6_2074|2-3.c33605_1_2330|3-6.c10457_1_3256|1-2.c32985_1_1787|2-3.c29299_2_2468	K16060|K02219|K05636|K06241|K16060|K16060|K06240|K06245|K06237|K06241|	| | | | | | | | | |	||||||||||	BIRC2_3|CKS1|LAMB1|LAMA4|BIRC2_3|BIRC2_3|LAMA3_5|LAMB4|COL4A|LAMA4|	http://www.genome.jp/kegg-bin/show_pathway?ko05222/K16060%09red/K05636%09red/K02219%09red/K06245%09red/K06237%09red/K06241%09red/K06240%09red
Biosynthesis of unsaturated fatty acids	KEGG PATHWAY	ko01040	4	46	0.0341203	0.467087	2-3.c39294_1_2211|2-3.c36795_1_2125|2-3.c13583_1_2080|1-2.c24221_1_1271	K10226|K10244|K10224|K00507|	| | | |	||||	FADS2|ELOVL5|FADS1|SCD, desC|	http://www.genome.jp/kegg-bin/show_pathway?ko01040/K10226%09red/K10244%09red/K00507%09red/K10224%09red
Fanconi anemia pathway	KEGG PATHWAY	ko03460	6	93	0.0353854	0.467087	3-6.c3276_5_2898|1-2.c14872_1_1679|2-3.c31690_3_2815|1-2.c52028_14_1757|1-2.c52401_4_1703|2-3.c7834_1_2422	K07466|K10605|K10905|K10739|K10739|K08734|	| | | | | |	||||||	RFA1, RPA1, rpa|BRCA1|ATRIP|RFA2, RPA2|RFA2, RPA2|MLH1|	http://www.genome.jp/kegg-bin/show_pathway?ko03460/K08734%09red/K07466%09red/K10905%09red/K10739%09red/K10605%09red
Protein export	KEGG PATHWAY	ko03060	4	49	0.0409892	0.494249	2-3.c1979_34_2324|2-3.c26285_1_2593|2-3.c49404_1_2502|2-3.c19584_1_2039	K03104|K09490|K09490|K09490|	| | | |	||||	SRP14|HSPA5, BIP|HSPA5, BIP|HSPA5, BIP|	http://www.genome.jp/kegg-bin/show_pathway?ko03060/K09490%09red/K03104%09red
Glycerophospholipid metabolism	KEGG PATHWAY	ko00564	9	180	0.0446129	0.494249	1-2.c32660_1_1639|1-2.c27469_1_1470|2-3.c34264_1_2134|2-3.c19469_1_2343|3-6.c8033_1_5965|2-3.c17646_1_2210|3-6.c18873_2_2962|1-2.c6801_1_1745|2-3.c5681_1_2118	K06124|K14286|K00901|K00901|K15728|K18695|K01115|K16860|K18695|	| | | | | | | | |	|||||||||	PHOSPHO1|AGXT2L1, ETNPPL|dgkA, DGK|dgkA, DGK|LPIN|GPCPD1|PLD1_2|PLD3_4|GPCPD1|	http://www.genome.jp/kegg-bin/show_pathway?ko00564/K06124%09red/K16860%09red/K01115%09red/K15728%09red/K14286%09red/K00901%09red/K18695%09red
p53 signaling pathway	KEGG PATHWAY	ko04115	8	153	0.0458883	0.494249	2-3.c11694_5_2037|1-2.c41270_1_1306|1-2.c44340_1_1536|2-3.c5425_1_2117|2-3.c59104_1_2066|3-6.c12958_3_4067|2-3.c1101_197_2445|2-3.c33366_1_2098	K02159|K02187|K06625|K04726|K02216|K20394|K10141|K10143|	| | | | | | | |	||||||||	BAX|CASP3|CDKN1A, P21, CIP1|BID|CHK1|SESN2|SESN1_3|RFWD2, COP1|	http://www.genome.jp/kegg-bin/show_pathway?ko04115/K10143%09red/K10141%09red/K02159%09red/K04726%09red/K20394%09red/K02216%09red/K06625%09red/K02187%09red
Steroid biosynthesis	KEGG PATHWAY	ko00100	3	30	0.0466415	0.494249	1-2.c45463_1_1816|1-2.c30942_1_1502|1-2.c4576_1_1598	K00213|K00213|K07419|	| | |	|||	DHCR7|DHCR7|CYP2R1|	http://www.genome.jp/kegg-bin/show_pathway?ko00100/K07419%09red/K00213%09red
Arachidonic acid metabolism	KEGG PATHWAY	ko00590	6	100	0.0468039	0.494249	1-2.c2605_7_1285|2-3.c2321_4_2021|1-2.c23712_3_1294|3-6.c5722_1_2767|2-3.c13853_13_2659|3-6.c16289_1_2882	K15730|K07422|K00432|K04097|K07413|K00509|	| | | | | |	||||||	PTGES3|CYP2U1|gpx|HPGDS|CYP2C|PTGS1, COX1|	http://www.genome.jp/kegg-bin/show_pathway?ko00590/K15730%09red/K04097%09red/K00509%09red/K00432%09red/K07422%09red/K07413%09red
